# Supplementary material for: Genomic structure and evolution of the mating type locus in the green seaweed Ulva partita
Source: Sci Rep. 2017 Sep 15;7:11679. doi: 10.1038/s41598-017-11677-0 (PMC5601483; doi:10.1038/s41598-017-11677-0)
Supplement: Supplementary file 2 — Supplementary Tables [file 41598_2017_11677_MOESM2_ESM.xlsx]

## Sheet: S3
Supplementary Table 3. MT locus genes in the mt− strain
Serial No.	Mating type	Gene name	Location			Strand	NCBI best hit				Gametolog Serial No.	Cluster ID	Variant transcript ID (Accession No.)
			Scaffold No.	Start	End		Species	Gene ID/Protein ID	Function	E-value
1	−	03265m	632	1102582	1103399	+	-	-	-	-	01	sf632.C0029	03265m (LC088501)
2	−	PRP1m	632	1144430	1145922	+	Chlorella variabilis	gi|552809742|ref|XP_005843019.1|	hypothetical protein CHLNCDRAFT_33302	2e-110	02	sf632.C0016	PRP1m (LC088502)
3	−	07825m	632	1150813	1151223	-	-	-	-	-	-	sf632.C0043	07825m (LC088503)
4	−	HAR1m	632	1208097	1208976	-	Acanthamoeba castellanii str.	gi|470454376|ref|XP_004340835.1|	H/ACA ribonucleoprotein complex subunit 3	5e-27	03	sf632.C0022	HAR1m (LC088504)
5	−	ACTB1m	632	1230068	1230811	+	Chlamydomonas reinhardtii	gi|159482014|ref|XP_001699068.1|	actin	7e-112	04	sf632.C0024	ACTB1m (LC088548)
6	−	07040m	632	1252070	1252635	+	-	-	-	-	-	sf632.C0031	07040m (LC088505)
7	−	CKK-CNB1m	632	1254537	1262490	-	Chlamydomonas reinhardtii	gi|159489446|ref|XP_001702708.1|	calcium/calmodulin dependent protein kinase kinase 1	2e-129	05	sf632.C0005	CKK-CNB1m (LC088549)
8	−	06377m	632	1259471	1260193	-	-	-	-	-	-	sf632.C0026	06377m (LC088506)
9	−	07769m	632	1261035	1261462	+	-	-	-	-	-	sf632.C0041	07769m (LC088550)
10	−	07489m	632	1264420	1264905	+	-	-	-	-	-	sf632.C0037	07489m (LC088507)
11	−	ALP1m	632	1291012	1296977	+	Micromonas pusilla	gi|303289230|ref|XP_003063903.1|	alfin-like protein	7e-44	06	sf632.C0014	ALP1m1 (LC088508)	ALP1m2 (LC088551)	ALP1m3 (LC088509)	ALP1m4 (LC088552)	ALP1m5 (LC088510)	ALP1m6 (LC088553)	ALP1m7 (LC088511)	ALP1m8 (LC088512)	ALP1m9 (LC088513)	ALP1m10 (LC088514)
12	−	05258m	632	1294984	1296131	-	-	-	-	-	-	sf632.C0015	05258m (LC088554)
13	−	12223m	632	1367304	1367986	-	-	-	-	-	07	sf632.C0036	12223m (LC088515)
14	−	MAPKKK1m	632	1380611	1385422	-	Chlamydomonas reinhardtii	gi|159487879|ref|XP_001701950.1|	predicted protein	5e-48	08	sf632.C0001	MAPKKK1m (LC088555)
15	−	06406m	632	1383979	1384692	+	-	-	-	-	-	sf632.C0027	06406m (LC088516)
16	−	03057m	632	1384891	1385422	+	-	-	-	-	-	sf632.C0033	03057m (LC088556)
17	−	LOG1m	632	1467723	1470300	+	-	-	-	-	09	sf632.C0002	LOG1m1 (LC088517)	LOG1m2 (LC088557)	LOG1m3 (LC088558)	LOG1m4 (LC088559)
18	−	SNR1m	632	1470531	1472705	+	Coccomyxa subellipsoidea C-169	gi|545353956|ref|XP_005642813.1|	small nuclear ribonucleo protein polypeptide G	3e-22	10	sf632.C0018	SNR1m (LC088560)
19	−	SLG1m	632	1502398	1505314	-	Chlamydomonas reinhardtii	gi|159490336|ref|XP_001703135.1|	small rab-related GTPase	2e-74	11	sf632.C0007	SLG1m1 (LC088561 )	SLG1m2 (LC088562)	SLG1m3 (LC088518)	SLG1m4 (LC088519)
21	−	PRA1m	632	1543193	1545519	-	Coccomyxa subellipsoidea C-169	gi|545372419|ref|XP_005650680.1|	proliferation-associated protein 1	2e-140	12	sf632.C0008	PRA1m1 (LC088563)	PRA1m2 (LC088564)
22	−	06774m	632	1602409	1602962	+	-	-	-	-	13	sf632.C0032	06774m1 (LC088520)	06774m2 (LC088565)
23	−	03244m	632	1608082	1610094	-	-	-	-	-	14	sf632.C0010	03244m1 (LC088521)	03244m2 (LC088522)
24	−	05930m	632	1615161	1616085	-	Coccomyxa subellipsoidea C-169	gi|545371628|ref|XP_005650350.1|	hypothetical protein COCSUDRAFT_1459	7e-35	-	sf632.C0020	05930m (LC088566)
25	−	05354m	632	1643642	1644419	-	-	-	-	-	15	sf632.C0023	05354m1 (LC088567)	05354m2 (LC088568)
26	−	DGK1m	632	1700020	1700757	+	Volvox carteri f. nagariensis	gi|302842283|ref|XP_002952685.1|	diacylglycerol kinase	9e-33	16	sf632.C0025	DGK1m (LC088523)
27	−	07877m	632	1703851	1704247	-	-	-	-	-	-	sf632.C0044	07877m (LC088569)
28	−	01839m	632	1723300	1731603	-	-	-	-	-	-	sf632.C0019	01839m1 (LC088524)	01839m2 (LC088525)
29	−	01836m	632	1732515	1733794	-	-	-	-	-	-	sf632.C0012	01836m1 (LC088526)	01836m2 (LC088527)	01836m3 (LC088528)
30	−	07629m	632	1781605	1782062	+	-	-	-	-	-	sf632.C0040	07629m (LC088570)
31	−	10865m	632	1784062	1784736	-	-	-	-	-	17	sf632.C0028	10865m (LC088529)
32	−	PIK1m	632	1784973	1788027	-	Coccomyxa subellipsoidea C-169	gi|545355362|ref|XP_005643481.1|	phophatdylinositol 4-kinase	5e-74	18	sf632.C0004	PIK1m1 (LC088571)	PIK1m2 (LC088572)	PIK1m3 (LC088573)	PIK1m4 (LC088574)	PIK1m5 (LC088575)	PIK1m6 (LC088576)
33	−	12186m	632	1822532	1823454	+	-	-	-	-	19	sf632.C0038	12186m (LC088577)
34	−	SOM1m	632	1834416	1842867	-	Chlorella variabilis	gi|552811819|ref|XP_005843565.1|	hypothetical protein CHLNCDRAFT_27935	2e-79	20	sf632.C0006	SOM1m1 (LC088530)	SOM1m2 (LC088531)
35	−	eIF1m	632	1842959	1844512	+	Chlamydomonas reinhardtii	gi|159482639|ref|XP_001699375.1|	eukaryotic initiation factor	0	21	sf632.C0011	eIF1m (LC088532)
36	−	02393m	632	1869517	1882826	+	Auxenochlorella protothecoides	gi|760448357|ref|XP_011401247.1|	hypothetical protein F751_7001	9e-114	22	sf632.C0003	02393m1 (LC088578)	02393m2 (LC088579)	02393m3 (LC088580)	02393m4 (LC088581)	02393m5 (LC088582)	02393m6 (LC088583)
37	−	07782m	632	1915581	1916006	+	-	-	-	-	-	sf632.C0042	07782m (LC088533)
38	−	MET1m	632	1916310	1918158	+	Chlamydomonas reinhardtii	gi|159477124|ref|XP_001696661.1|	S-Adenosylmethionine synthetase	1e-168	23	sf632.C0009	MET1m1 (LC088534)	MET1m2 (LC088535)	MET1m3 (LC088536)	MET1m4 (LC088537)	MET1m5 (LC088538)	MET1m6 (LC088539)
39	−	06021m	632	1921461	1922524	+	Cicer arietinum	gi|502126427|ref|XP_004499304.1|	probable 26S proteasome non-ATPase regulatory subunit 3-like	9e-18	-	sf632.C0021	06021m (LC088584)
40	−	07231m	632	1923043	1924899	+	Chlorella variabilis	gi|552840741|ref|XP_005850128.1|	hypothetical protein CHLNCDRAFT_20545	4e-37	-	sf632.C0035	07231m (LC088540)
41	−	06778m	632	2041813	2042802	-	-	-	-	-	-	sf632.C0030	06778m (LC088541)
42	−	RWP1	632	2042057	2042981	-	-	-	-	-	-	sf632.C0039	RWP1 (LC088585)
43	−	07221m	632	2043797	2044327	-	-	-	-	-	-	sf632.C0034	07221m (LC088586)
44	−	03836m	632	2097237	2098882	+	-	-	-	-	-	sf632.C0017	03836m1 (LC088542)	03836m2 (LC088543)
45	−	07600m	632	2105913	2106613	+	-	-	-	-	-	sf632.C0045	07600m (LC088544)
46	−	07727m	632	2108637	2109074	-	-	-	-	-	-	sf632.C0046	07727m (LC088545)

## Sheet: S4
Supplementary Table 4. MT locus genes in the mt+ strain
Serial No.	Mating type	Gene name	Location			Strand	NCBI best hit				Gametolog Serial No.	Cluster ID	Variant transcript ID (Accession No.)
			Scaffold No.	Start	End		Species	Gene ID/Protein ID	Function	E-value
1	+	03244p	4	82240	84905	-	-	-	-	-	14	sf4.C0010	03244f1 (LC088623)	03244f2 (LC088624)
2	+	02083p	4	86095	87034	+	-	-	-	-	-	sf4.C0042	02083f1 (LC088587)	02083f2 (LC088625)
3	+	eIF1p	4	128526	130287	+	Chlamydomonas reinhardtii	gi|159482639|ref|XP_001699375.1|	eukaryotic initiation factor	0	21	sf4.C0016	eIF1f1 (LC088588)	eIF1f2 (LC088589)
4	+	PRP1f	4	150637	156382	-	Chlorella variabilis	gi|552809742|ref|XP_005843019.1|	hypothetical protein CHLNCDRAFT_33302	2e-111	02	sf4.C0045	PRP1f (LC088626)
5	+	05840f	4	241648	352917	+	-	-	-	-	-	sf4.C0040	05840f (LC088627)
6	+	ALP1p	4	271347	276809	+	Coccomyxa subellipsoidea C-169	gi|545359794|ref|XP_005645330.1|	hypothetical protein COCSUDRAFT_33893	8e-53	06	sf4.C0007	ALP1f1 (LC088590)	ALP1f2 (LC088591)	00345f (LC088628)
7	+	00345f	4	271347	273046	+	Jatropha curcas	gi|802546853|ref|XP_012087319.1|	PHD finger protein ALFIN-LIKE 2	3e-48	-	sf4.C0036	00345f (LC088628)
8	+	03910f	4	273104	274468	-	-	-	-	-	-	sf4.C0018	03910f (LC088629)
9	+	01939f	4	275053	275932	+	-	-	-	-	-	sf4.C0037	01939f1 (LC088630)	01939f2 (LC088567)
10	+	PIK1f	4	312405	317794	-	-	-	-	-	18	sf4.C0058	PIK1f (LC088632)
11	+	PRA1f	4	392215	394230	-	Coccomyxa subellipsoidea C-169	gi|545372419|ref|XP_005650680.1|	proliferation-associated protein 1	8e-91	12	sf4.C0049	PRA1f (LC088633)
12	+	LOG1f	4	452036	454975	-	Coccomyxa subellipsoidea C-169	gi|545366507|ref|XP_005648141.1|	hypothetical protein COCSUDRAFT_47360	2e-45	09	sf4.C0012	LOG1f1 (LC088634)	LOG1f2 (LC088635)	LOG1f3 (LC088636)
13	+	00368f	4	453990	454975	+	-	-	-	-	-	sf4.C0033	00368f1 (LC088637)	00368f2 (LC088638)
14	+	CKK-CNB1f	4	474387	485227	+	Chlamydomonas reinhardtii	gi|159489446|ref|XP_001702708.1|	calcium/calmodulin dependent protein kinase kinase 1	3e-107	05	sf4.C0008	CKK-CNB1f1 (LC088639)	CKK-CNB1f2 (LC088640)	CKK-CNB1f3 (LC088641)
15	+	07646f	4	491229	492572	+	-	-	-	-	-	sf4.C0054	07646f (LC088642)
16	+	08677f	4	566248	567034	+	-	-	-	-	-	sf4.C0062	08677f (LC088592)
17	+	12186f	898	91279	92259	-	-	-	-	-	19	sf898.C0052	12186f (LC088593)
18	+	06230f	898	198237	199215	-	-	-	-	-	-	sf898.C0048	06230f (LC088643)
19	+	06478f	898	202470	203282	-	-	-	-	-	-	sf898.C0050	06478f (LC088644)
20	+	04234f	898	255569	257227	+	-	-	-	-	-	sf898.C0034	04234f (LC088645)
21	+	03772f	898	271234	272664	-	Plutella xylostella	gi|768412375|ref|XP_011568262.1|	uncharacterized protein LOC105397933	1e-26	-	sf898.C0022	03772f (LC088646)
22	+	03863f	898	290660	292042	+	-	-	-	-	-	sf898.C0025	03863f (LC088594)
23	+	DGK1f	898	292485	294652	+	Coccomyxa subellipsoidea C-169	gi|545362084|ref|XP_005646288.1|	hypothetical protein COCSUDRAFT_56197	2e-50	16	sf898.C0009	DGK1f1 (LC088595)	DGK1f2 (LC088596)
24	+	MET1f	898	299675	301587	-	Chlamydomonas reinhardtii	gi|159477124|ref|XP_001696661.1|	S-Adenosylmethionine synthetase	0	23	sf898.C0030	MET1f1 (LC088647)	MET1f2 (LC088648)
25	+	06965f	898	302129	302787	+	-	-	-	-	-	sf898.C0054	06965f (LC088649)
26	+	02393f	898	305082	313347	+	Coccomyxa subellipsoidea C-169	gi|545361821|ref|XP_005646186.1|	hypothetical protein COCSUDRAFT_48200	7e-106	22	sf898.C0003	02393f1 (LC088597)	02393f2 (LC088598)	02393f3 (LC088599)
27	+	06656f	898	309475	310182	+	-	-	-	-	-	sf898.C0053	06656f (LC088650)
28	+	07287f	898	350981	351945	-	-	-	-	-	-	sf898.C0059	07287f (LC088651)
29	+	12223f	898	358114	359964	-	-	-	-	-	07	sf898.C0043	12223f1 (LC088600)	12223f2 (LC088601)
30	+	SOM1f	898	400126	407987	+	Coccomyxa subellipsoidea C-169	gi|545370994|ref|XP_005650099.1|	DUF300-domain-containing protein	5e-66	20	sf898.C0012	SOM1f1 (LC088652)	SOM1f2 (LC088653)	SOM1f3 (LC088654)	SOM1f4 (LC088655)	SOM1f5 (LC088602)	SOM1f6 (LC088603)
31	+	04130f	898	401663	402930	+	-	-	-	-	-	sf898.C0031	04130f (LC088604)
32	+	07713f	898	404483	405044	-	-	-	-	-	-	sf898.C0068	07713f (LC088656)
33	+	08296f	898	405181	405667	-	-	-	-	-	-	sf898.C0077	08296f (LC088657)
34	+	04970f	898	406626	407629	+	-	-	-	-	-	sf898.C0039	04970f (LC088605)
35	+	SLG1f	898	473230	477238	-	Coccomyxa subellipsoidea C-169	gi|545360729|ref|XP_005645719.1|	GTP-binding protein YPTC1	2e-102	11	sf898.C0038	SLG1f1 (LC088606)	SLG1f2 (LC088658)	SLG1f3 (LC088607)	SLG1f4 (LC088659)
36	+	08999f	898	477433	477764	+	-	-	-	-	-	sf898.C0084	08999f (LC088660)
37	+	06774f	898	479993	480675	-	-	-	-	-	13	sf898.C0069	06774f1 (LC088661)	06774f2 (LC088662)
38	+	SNR1f	898	492012	493111	+	-	-	-	-	10	sf898.C0044	SNR1f (LC088608)
39	+	07334f	898	511577	515206	+	-	-	-	-	-	sf898.C0060	07334f (LC088609)
40	+	03174f	898	519924	522125	-	Volvox carteri f. nagariensis	gi|302831604|ref|XP_002947367.1|	hypothetical protein VOLCADRAFT_87679	2e-37	-	sf898.C0010	03174f (LC088610)
41	+	03786f	898	566372	568075	+	-	-	-	-	-	sf898.C0023	03786f (LC088663)
42	+	MAPKKK1f	898	569332	573975	+	Volvox carteri f. nagariensis	gi|302836461|ref|XP_002949791.1|	hypothetical protein VOLCADRAFT_104447	1e-43	08	sf898.C0002	MAPKKK1f1 (LC088664)	MAPKKK1f2 (LC088665)	MAPKKK1f3 (LC088666)	MAPKKK1f4 (LC088667)
43	+	07255f	898	574671	575292	+	-	-	-	-	-	sf898.C0058	07255f (LC088668)
44	+	02227f	898	591114	592771	-	-	-	-	-	-	sf898.C0062	02227f1 (LC088611)	02227f2 (LC088669)
45	+	ACTB1f	898	594236	599378	-	Chlamydomonas reinhardtii	gi|159482014|ref|XP_001699068.1|	actin	0	04	sf898.C0026	ACTB1f (LC088670)
46	+	08356f	898	595711	596187	-	-	-	-	-	-	sf898.C0078	08356f (LC088612)
47	+	HAR1f	898	631931	632740	+	Acanthamoeba castellanii str. Neff	gi|470454376|ref|XP_004340835.1|	H/ACA ribonucleoprotein complex subunit 3, putative	2e-26	03	sf898.C0051	HAR1f (LC088671)
48	+	08609f	898	633266	633708	+	-	-	-	-	-	sf898.C0080	08609f (LC088672)
49	+	10865f	898	633761	635404	+	-	-	-	-	17	sf898.C0017	10865f1 (LC088613)	10865f2 (LC088614)
50	+	08127f	898	634512	635020	-	-	-	-	-	-	sf898.C0073	08127f (LC088673)
51	+	07636f	898	701196	703199	+	-	-	-	-	-	sf898.C0066	07636f (LC088674)
52	+	07966f	898	701351	702733	-	-	-	-	-	-	sf898.C0071	07966f (LC088675)
53	+	02423f	898	703634	704009	+	-	-	-	-	-	sf898.C0083	02423f (LC088676)
54	+	00644f	898	705357	705970	+	-	-	-	-	-	sf898.C0061	00644f1 (LC088615)	00644f2 (LC088616)
55	+	01940f	898	705361	706464	-	-	-	-	-	15	sf898.C0040	01940f1 (LC088677)	01940f2 (LC088617)
56	+	01087f	898	734416	739173	-	-	-	-	-	-	sf898.C0005	01087f1 (LC088618)	01087f2 (LC088619)
57	+	03265f	898	739728	742231	-	Coccomyxa subellipsoidea C-169	gi|545361567|ref|XP_005646077.1|	hypothetical protein COCSUDRAFT_56748	2e-55	01	sf898.C0013	03265f (LC088620)
58	+	06379f	898	742405	743153	+	-	-	-	-	-	sf898.C0049	06379f (LC088678)
59	+	07525f	898	743182	743764	-	-	-	-	-	-	sf898.C0064	07525f (LC088621)
60	+	03694f	898	746502	747976	-	-	-	-	-	-	sf898.C0020	03694f (LC088679)
61	+	05479f	898	748457	749758	-	-	-	-	-	-	sf898.C0041	05479f (LC088680)
62	+	07113f	898	750322	752025	-	-	-	-	-	-	sf898.C0056	07113f (LC088622)

## Sheet: S9
Supplementary Table 9. dN and dS values of gametologs in the MT locus of U. partita and other green algae
Species	Shared genes				Method	dN	dS	Ka/Ks	P-Value(Fisher)	Length	S Sites	N Sites	Substitutions	S Substitutions	N Substitutions	Divergence Time	Substitution Rate Ratio(rTC:rAG:rTA:rCG:rTG:rCA/rCA)	GC(1:2:3)	AICc	Akaike Weight	Model
	mt-/male		mt+/female
	Gene name	Accession number	Gene name	Accession number
Ulva partita	12223m	LC088515	12223f	LC088600	MYN	0.40746	2.75293	0.14801	0	192	39.2742	152.726	87	39.6064	47.3936	0.887233	0.378934:1.28547:1:1:1:1	0.397004(0.55618:0.202247:0.432584)	NA	NA	NA
	10865m	LC088501	10865f	LC088620	MYN	1.18623	3.44852	0.343981	0.00152246	363	99.2888	263.711	226	74.927	151.073	1.80502	1.07861:2.71176:1:1:1:1	0.404192(0.4002:0.337325:0.47505)	NA	NA	NA
	DGK1m	LC088523	DGK1f	LC088595	MYN	0.295666	3.91336	0.0755531	1.98e-41	675	184.529	490.471	269	149.31	119.69	1.28466	1.26529:1.58163:1:1:1:1	0.346995(0.40082:0.331967:0.308197)	NA	NA	NA
	ACTB1m	LC088548	ACTB1f	LC088670	MYN	0.0247393	1.95059	0.012683	1.65e-50	447	115.12	331.88	88	79.9323	8.06775	0.520721	2:2:1:1:1:1	0.337312(0.367374:0.293103:0.351459)	NA	NA	NA
	HAR1m	LC088504	HAR1f	LC088671	MYN	0.00721359	0.235032	0.030692	8.43e-06	192	51.6523	140.348	11	10	1	0.0685017	4.334:1.87759:1:1:1:1	0.421296(0.421296:0.365741:0.476852)	NA	NA	NA
	SNR1m	LC088560	SNR1f	LC088608	MYN	nan	nan	nan	0	225	-nan	-nan	59	35	4	-nan	0.918876:inf:1:1:1:1	0.502193(0.572368:0.348684:0.585526)	NA	NA	NA
	PRP1m	LC088502	PRP1f	LC088626	MYN	0.0997309	3.72986	0.0267385	1.15e-80	639	144.482	494.518	178	131.883	46.1167	0.920526	0.923418:1.41539:1:1:1:1	0.5(0.546729:0.401869:0.551402)	NA	NA	NA
	eIF1m	LC088532	eIF1f	LC088589	MYN	0.131999	4.04745	0.0326129	2.75e-87	933	220.656	712.344	269	182.95	86.0495	1.05801	0.929713:1.70538:1:1:1:1	0.437984(0.505168:0.322997:0.485788)	NA	NA	NA
	CKK-CNB1m	LC088549	CKK-CNB1f	LC088639	MYN	0.0936754	4.19358	0.0223378	1.07e-143	1131	268.122	862.878	316	240.122	75.8785	1.06563	0.925438:1.86173:1:1:1:1	0.380573(0.455414:0.306529:0.379777)	NA	NA	NA
	06774m	LC088520	06774f	LC088662	MYN	0.132639	1.97786	0.067062	5.57e-12	189	64.1771	124.823	54	38.9009	15.0991	0.759206	1.5885:1.10396:1:1:1:1	0.550725(0.550725:0.471014:0.630435)	NA	NA	NA
	03244m	LC088522	03244f	LC088623	MYN	0.108781	0.701343	0.155104	7.16e-13	411	109.054	301.946	77	46.4587	30.5413	0.26601	1.65774:1.66926:1:1:1:1	0.35682(0.371274:0.337398:0.361789)	NA	NA	NA
	PRA1m	LC088564	PRA1f	LC088633	MYN	0.120089	3.59322	0.033421	2.2e-43	453	120.417	332.583	131	94.7869	36.2131	1.04332	2:2:1:1:1:1	0.377193(0.433198:0.299595:0.398785)	NA	NA	NA
	SOM1	LC088530	SOM1f	LC088652	MYN	0.271672	4.03223	0.0673753	1.25e-49	873	216.221	656.779	320	170.496	149.504	1.20307	1.01607:1.72002:1:1:1:1	0.469298(0.524671:0.378289:0.504934)	NA	NA	NA
	MAPKKK1m	LC088555	MAPKKK1f	LC088665	MYN	0.0594366	4.88659	0.0121632	6.88e-290	2649	675.505	1973.5	633	520.242	112.758	1.29038	1.08846:1.06677:1:1:1:1	0.518498(0.600549:0.434066:0.520879)	NA	NA	NA
	05354m	LC088567	05354f	LC088677	MYN	0.0511956	0.0280467	1.82537	0.503913	279	81.128	197.872	12	2.22776	9.77224	0.0444644	2:2:1:1:1:1	0.356607(0.335586:0.367117:0.367117)	NA	NA	NA
	LOG1m	LC088559	LOG1f	LC088634	MYN	0.0981783	3.64546	0.0269317	4.17e-58	549	129.103	419.897	145	106.395	38.6053	0.932359	0.907904:1.6577:1:1:1:1	0.387065(0.437313:0.361194:0.362687)	NA	NA	NA
	MET1m	LC088539	MET1f	LC088647	MYN	0.026298	4.26777	0.00616201	1.7e-159	1152	296	856	259	236.89	22.1099	1.11612	1.48216:2.05931:1:1:1:1	0.483507(0.567708:0.411458:0.471354)	NA	NA	NA
	PIK1m	LC088571	PIK1f	LC088632	MYN	0.738394	2.8043	0.263307	1.43e-09	168	42.0589	125.941	99	40.2395	58.7605	1.2556	0.727657:1.09609:1:1:1:1	0.306944(0.345833:0.285417:0.289583)	NA	NA	NA
	02393m	LC088580	02393f	LC088598	MYN	0.0814297	4.05011	0.0201056	1.14e-109	831	221.439	609.561	240	192.968	47.0324	1.13898	1.48423:1.37607:1:1:1:1	0.408527(0.488372:0.334884:0.402326)	NA	NA	NA
	SLG1m	LC088562	SLG1f	LC088659	MYN	0.103356	3.24086	0.0318916	1.18e-32	354	75.2754	278.725	86	59.1614	26.8386	0.770523	0.751046:1.68272:1:1:1:1	0.366667(0.402439:0.292683:0.404878)	NA	NA	NA
	ALP1m	LC088512	ALP1f	LC088590	MYN	0.147342	3.63957	0.0404832	1.59e-44	540	128.094	411.906	157	101.916	55.0835	0.975737	1.60654:0.930292:1:1:1:1	0.446728(0.502283:0.342466:0.495434)	NA	NA	NA
	12223m	LC088515	12223f	LC088600	MS	0.399974	3.23739	0.123548	0	192	40.6021	151.398	87	59.5609	27.4391	1	0.150911:0.766016:0.392203:0.392203:1:1	0.397004(0.55618:0.202247:0.432584)	900.114	0.348956	TIM
	10865m	LC088501	10865f	LC088620	MS	0.857476	1.38432	0.619419	2.38e-09	363	98.1998	264.8	226	84.635	141.365	1	1.55251:1.55251:1:1:1:1	0.404192(0.4002:0.337325:0.47505)	1899.68	0.356442	HKY
	DGK1m	LC088523	DGK1f	LC088595	MS	0.277784	2.90663	0.0955691	0	675	185.441	489.559	269	214.805	54.1952	1	1:1:1:1:1:1	0.346995(0.40082:0.331967:0.308197)	3147.04	0.399171	F81
	ACTB1m	LC088548	ACTB1f	LC088670	MS	0.0232768	4.2104	0.0055284	8.18e-74	447	104.271	342.729	88	86.4295	1.57054	1	0.207713:1.43975:1:1:1:1	0.337312(0.367374:0.293103:0.351459)	1618.06	0.62728	TN
	HAR1m	LC088504	HAR1f	LC088671	MS	0.00735333	0.22049	0.03335	0	192	60.4599	131.54	11	10.2559	0.744146	0.0744689	10.47:3.31937:1:1:1:1	0.421296(0.421296:0.365741:0.476852)	599.58	0.347649	TN
	SNR1m	LC088560	SNR1f	LC088608	MS	0.0850054	3.96881	0.0214184	0	225	53.0083	171.992	59	55.1663	3.83375	1	1:1:1:1:1:1	0.502193(0.572368:0.348684:0.585526)	891.519	0.479182	F81
	PRP1m	LC088502	PRP1f	LC088626	MS	0.0984774	4.00871	0.0245659	0	639	147.325	491.675	178	164.512	13.4876	1	1:1:1:1:1:1	0.5(0.546729:0.401869:0.551402)	2595.03	0.489575	F81
	eIF1m	LC088532	eIF1f	LC088589	MS	0.13025	3.74545	0.0347756	0	933	224.463	708.537	269	242.392	26.608	1	1:1:1:1:1:1	0.437984(0.505168:0.322997:0.485788)	3883.19	0.401751	F81
	CKK-CNB1m	LC088549	CKK-CNB1f	LC088639	MS	0.091971	3.90619	0.0235449	0	1131	269.251	861.749	316	293.856	22.144	1	1.4271:1.4271:1:1:1:1	0.380573(0.455414:0.306529:0.379777)	4463.43	0.287598	HKY
	06774m	LC088520	06774f	LC088662	MS	0.12997	2.83695	0.0458132	3.59e-30	189	60.745	128.255	54	49.2373	4.76265	1	1:1:1:1:1:1	0.550725(0.550725:0.471014:0.630435)	777.537	0.594297	F81
	03244m	LC088522	03244f	LC088623	MS	0.11766	0.606756	0.193916	8.95e-16	411	107.957	303.043	77	49.8595	27.1405	0.24613	0.803069:0.803069:0.803069:0.803069:0.0971104:1	0.35682(0.371274:0.337398:0.361789)	1629.46	0.43973	TVM
	PRA1m	LC088564	PRA1f	LC088633	MS	0.110174	3.96883	0.0277598	0	453	104.464	348.536	131	119.896	11.1045	1	0.717728:3.00771:1:1:1:1	0.377193(0.433198:0.299595:0.398785)	1862.71	0.704968	TN
	SOM1	LC088530	SOM1f	LC088652	MS	0.267093	3.0757	0.0868399	0	873	227.81	645.19	320	256.834	63.1664	1	0.700107:1.11621:0.387204:1.08932:0.520082:1	0.469298(0.524671:0.378289:0.504934)	3995.18	0.506381	GTR
	MAPKKK1m	LC088555	MAPKKK1f	LC088665	MS	0.0579531	3.93018	0.0147457	0	2649	644.457	2004.54	633	605.24	27.7596	1	1:1:1:1:1:1	0.518498(0.600549:0.434066:0.520879)	10093.6	0.454619	F81
	05354m	LC088567	05354f	LC088677	MS	0.0498609	0.0313313	1.59141	0.713463	279	73.0099	205.99	12	2.18579	9.81421	0.045012	1:1:1:1:1:1	0.356607(0.335586:0.367117:0.367117)	885.374	0.540865	F81
	LOG1m	LC088559	LOG1f	LC088634	MS	0.0981609	2.848	0.0344666	8.16e-108	549	134.624	414.376	145	131.092	13.9075	0.772467	1:1:1:1:1:1	0.387065(0.437313:0.361194:0.362687)	2223.56	0.516205	F81
	MET1m	LC088539	MET1f	LC088647	MS	0.0264621	3.6924	0.00716663	5.81e-194	1152	305.928	846.072	259	253.966	5.0336	1	1.77581:1.77581:1:1:1:1	0.483507(0.567708:0.411458:0.471354)	4070.72	0.400057	HKY
	PIK1m	LC088571	PIK1f	LC088632	MS	0.645435	1.9345	0.333644	0	168	46.2094	121.791	99	52.6775	46.3225	1	1:1:1:1:1:1	0.306944(0.345833:0.285417:0.289583)	879.817	0.53489	F81
	02393m	LC088580	02393f	LC088598	MS	0.078686	3.60794	0.0218091	0	831	216.933	614.067	240	226.045	13.9548	1	1:1:1:1:1:1	0.408527(0.488372:0.334884:0.402326)	3334.62	0.398571	F81
	SLG1m	LC088562	SLG1f	LC088659	MS	0.102204	3.53089	0.0289457	0	354	70.3702	283.63	86	77.0149	8.98508	0.783778	0.350472:1.93253:1:1:1:1	0.366667(0.402439:0.292683:0.404878)	1424.24	0.411814	TN
	ALP1m	LC088512	ALP1f	LC088590	MS	0.148013	2.69338	0.0549544	0	540	128.876	411.124	157	133.582	23.418	0.75549	1:1:1:1:1:1	0.446728(0.502283:0.342466:0.495434)	2277.15	0.549418	F81
Chlamydomonas reinhardtii	NIC7m	GI:294846001	NIC7p	GI:294845960	MYN	0.00124255	0.0870354	0.0142764	1.47e-17	1899	287.712	1611.29	25	23	2	0.0142408	0.992559:2.0986:1:1:1:1	0.691458(0.680412:0.506627:0.887334)	NA	NA	NA
	SPS1m	GI:294846002	SPS1p	GI:294845961	MYN	0.00118998	0.0636876	0.0186846	8.29e-06	942	100.894	841.106	7	6	1	0.00788386	2:2:1:1:1:1	0.668259(0.66879:0.383758:0.952229)	NA	NA	NA
	SPP1Cm	GI:294846003	SPP1Cp	GI:294845962	MYN	0.042096	0.106358	0.395794	0.000211479	1365	301.46	1063.54	73	29.7735	43.2265	0.0562883	3.83882:1.88576:1:1:1:1	0.578447(0.59588:0.453249:0.686212)	NA	NA	NA
	EIF5Bbm	GI:294846004	EIF5Bbp	GI:294845963	MYN	NA	0.0740548	0	NA	1401	144.354	1256.65	10	10	NA	0.00763035	2:2:1:1:1:1	0.62955(0.652034:0.349036:0.88758)	NA	NA	NA
	PTC1m	GI:294846005	PTC1p	GI:294845964	MYN	NA	0.0319471	0	NA	2415	356.499	2058.5	11	11	NA	0.00471599	2:2:1:1:1:1	0.66646(0.642236:0.445963:0.91118)	NA	NA	NA
	182394m	GI:294846006	182394p	GI:294845965	MYN	0.00311107	0.0373575	0.0832783	0.000424785	867	219.822	647.178	10	8	2	0.011794	2:2:1:1:1:1	0.65917(0.645329:0.581315:0.750865)	NA	NA	NA
	97782m	GI:294846007	97782p	GI:294845966	MYN	0.00215634	0.0435797	0.0494803	0.000915152	612	145.964	466.036	7	6	1	0.012036	2:2:1:1:1:1	0.610294(0.610294:0.497549:0.723039)	NA	NA	NA
	RFC4m	GI:294846008	RFC4p	GI:294845967	MYN	0.00129924	0.0318305	0.0408176	0.000177066	996	225.57	770.43	8	7	1	0.00821385	5.47133:5.44991:1:1:1:1	0.657631(0.692771:0.475904:0.804217)	NA	NA	NA
	182392m	GI:294846009	182392p	GI:294845968	MYN	0.00997998	0.0270777	0.368568	0.202744	417	113.115	303.885	6	3	3	0.0146179	2:2:1:1:1:1	0.617506(0.669065:0.456835:0.726619)	NA	NA	NA
	ALB3m	GI:294846010	ALB3p	GI:294845969	MYN	0.00343803	0.0607199	0.0566212	1.45e-09	1479	312	1167	22	18	4	0.0155218	12.5811:7.11982:1:1:1:1	0.66734(0.650505:0.520202:0.831313)	NA	NA	NA
	PSF2m	GI:294846011	PSF2p	GI:294845970	MYN	0.00244592	0.0605052	0.040425	7.89e-11	1560	329.427	1230.57	22	19	3	0.0147064	4.90729:5.08482:1:1:1:1	0.700641(0.707692:0.557692:0.836538)	NA	NA	NA
	182390m	GI:294846012	182390p	GI:294845971	MYN	0.00118772	0.0226356	0.0524713	0.00897539	978	135.279	842.721	4	3	1	0.00415442	2:2:1:1:1:1	0.651329(0.685583:0.395706:0.872699)	NA	NA	NA
	182389m	GI:294846013	182389p	GI:294845972	MYN	0.00578731	0.0173279	0.333988	0.262173	465	117.579	347.421	4	2	2	0.00870544	2:2:1:1:1:1	0.649462(0.73871:0.43871:0.770968)	NA	NA	NA
	HDH1m	GI:294846015	HDH1p	GI:294845973	MYN	0.0013198	0.0244577	0.0539624	0.00220254	969	210.555	758.445	6	5	1	0.00634746	2:2:1:1:1:1	0.670279(0.721362:0.473684:0.815789)	NA	NA	NA
	TOC34m	GI:294846016	TOC34p	GI:294845974	MYN	0.0131605	0.0591402	0.22253	0.000153875	1191	266.504	924.496	27	14.9429	12.0571	0.0234491	5.54926:3.56817:1:1:1:1	0.651973(0.736776:0.418136:0.801008)	NA	NA	NA
	522875m	GI:294846017	522875p	GI:294845985	MYN	0.0117216	0.0241937	0.484488	0.108654	1239	464.039	774.961	20	11	9	0.0163927	11.1834:10.0786:1:1:1:1	0.689904(0.789663:0.608173:0.671875)	NA	NA	NA
	LPS1m	GI:294846018	LPS1p	GI:294845984	MYN	0.0183425	0.0527737	0.34757	2.51e-06	3015	902.084	2112.92	84	45.7711	38.2289	0.0286443	3.78534:3.82525:1:1:1:1	0.543628(0.594162:0.460923:0.5758)	NA	NA	NA
	PDK1m	GI:294846019	PDK1p	GI:294845975	MYN	0.00318283	0.0441499	0.0720913	2.11e-06	1521	259.444	1261.56	15	11	4	0.0101708	2:2:1:1:1:1	0.649054(0.635029:0.472603:0.83953)	NA	NA	NA
	CGL70m	GI:294846020	CGL70p	GI:294845976	MYN	0.00367321	0.00805426	0.456058	0.314245	1344	252.218	1091.78	6	2	4	0.00449537	2:2:1:1:1:1	0.681514(0.707127:0.505568:0.831849)	NA	NA	NA
	NMDA1m	GI:294846021	NMDA1p	GI:294845977	MYN	NA	0.0130054	0	NA	744	156.757	587.243	2	2	NA	0.00274017	2:2:1:1:1:1	0.634409(0.625:0.439516:0.83871)	NA	NA	NA
	DRG1m	GI:294846022	DRG1p	GI:294845978	MYN	NA	0.0439954	0	NA	1065	142.168	922.832	6	6	NA	0.00587298	3.57896:5.13786:1:1:1:1	0.616432(0.602817:0.369014:0.877465)	NA	NA	NA
	155027m	GI:294846024	155027p	GI:294845993	MYN	0.0301495	0.0806745	0.373717	0.0362635	378	87.82	290.18	15	6.44214	8.55786	0.0418879	2:2:1:1:1:1	0.634483(0.686207:0.482759:0.734483)	NA	NA	NA
	MTP0618m	GI:294846025	MTP0618p	GI:294845992	MYN	0.0136421	0.0447676	0.304731	0.0734801	573	127.532	445.468	11	5	6	0.0205696	2:2:1:1:1:1	0.676265(0.688482:0.526178:0.814136)	NA	NA	NA
	PR46bm	GI:294846026	PR46bp	GI:294845991	MYN	0.00478654	0.0548167	0.0873191	9.25e-05	801	170.893	630.107	12	9	3	0.0154605	1.97768:1.69487:1:1:1:1	0.648564(0.670412:0.485019:0.790262)	NA	NA	NA
	PR46am	GI:294846027	PR46ap	GI:294845990	MYN	0.00481639	0.0130683	0.368557	0.396873	288	78.1666	209.833	2	1	1	0.00705605	2:2:1:1:1:1	0.565972(0.614583:0.453125:0.630208)	NA	NA	NA
	GCSHm	GI:294846028	GCSHp	GI:294845989	MYN	NA	0.0248006	0	NA	477	82.1957	394.804	2	2	NA	0.00427359	2:2:1:1:1:1	0.629979(0.641509:0.396226:0.852201)	NA	NA	NA
	UBCH1m	GI:294846029	UBCH1p	GI:294845988	MYN	0.00753397	0.0486991	0.154704	0.000541558	993	191.981	801.019	15	9	6	0.0154926	2:2:1:1:1:1	0.618328(0.655589:0.410876:0.78852)	NA	NA	NA
	MADS2m	GI:294846030	MADS2p	GI:294845987	MYN	0.00455933	0.0131854	0.345786	0.0619466	1785	460.705	1324.29	12	6	6	0.0067857	13.1711:11.8505:1:1:1:1	0.721106(0.774707:0.582077:0.806533)	NA	NA	NA
	PKY1m	GI:294846031	PKY1p	GI:294845986	MYN	0.011431	0.0269536	0.424098	2.45e-05	6705	1597.99	5107.01	100	42.1055	57.8945	0.0151304	6.06861:4.3307:1:1:1:1	0.723286(0.725067:0.620436:0.824354)	NA	NA	NA
	DLA3m	GI:294846033	DLA3p	GI:294845979	MYN	0.00627194	0.0209151	0.299877	0.00918577	1929	486.532	1442.47	19	10	9	0.00996523	5.5355:9.90035:1:1:1:1	0.6817(0.715397:0.544323:0.785381)	NA	NA	NA
	522872m	GI:294846034	522872p	GI:294845980	MYN	0.011732	0.0274944	0.426705	0.0925667	1242	296.849	945.151	19	8	11	0.0154994	2.37994:2.65183:1:1:1:1	0.6719(0.698068:0.513285:0.804348)	NA	NA	NA
	LEU1Sm	GI:294846036	LEU1Sp	GI:294845981	MYN	0.00189437	0.0556241	0.0340566	0.000156603	642	113.214	528.786	7	6	1	0.0113694	2.56465:5.03415:1:1:1:1	0.60514(0.593458:0.443925:0.778037)	NA	NA	NA
	SPL2m	GI:294846037	SPL2p	GI:294845982	MYN	0.00293839	0.0470614	0.0624373	8.73e-05	861	177.447	683.553	10	8	2	0.0120319	9.46068:21.2217:1:1:1:1	0.665505(0.663763:0.5:0.832753)	NA	NA	NA
	HGRP1m	GI:294846038	HGRP1p	GI:294845995	MYN	0.000730764	0.0438195	0.0166767	1.16e-07	1584	214.764	1369.24	10	9	1	0.00657287	15.6567:11.7607:1:1:1:1	0.716225(0.647727:0.585227:0.91572)	NA	NA	NA
	UTP1m	GI:294846039	UTP1p	GI:294845996	MYN	0.000807362	0.00397888	0.202912	0.136275	2988	509.287	2478.71	4	2	2	0.00134793	2:2:1:1:1:1	0.700636(0.698795:0.514056:0.889056)	NA	NA	NA
	MTP0796m	GI:294846040	MTP0796p	GI:294845997	MYN	NA	0.00583295	0	NA	438	173.556	264.444	1	1	NA	0.00231129	2:2:1:1:1:1	0.663242(0.815068:0.561644:0.613014)	NA	NA	NA
	NIC7m	GI:294846001	NIC7p	GI:294845960	MS	0.00027396	0.0542068	0.00505397	0	1899	506.254	1392.75	25	24.6572	0.342831	0.0146519	0.650422:0.650422:0.650422:0.650422:3.2798:1	0.691458(0.680412:0.506627:0.887334)	4795.45	0.655166	TVM
	SPS1m	GI:294846002	SPS1p	GI:294845961	MS	0.00120522	0.0579993	0.0207798	0	942	115.139	826.861	7	6.09104	0.908958	0.00814706	1:1:1:1:1:1	0.668259(0.66879:0.383758:0.952229)	2304.67	0.485086	F81
	SPP1Cm	GI:294846003	SPP1Cp	GI:294845962	MS	0.0416725	0.11642	0.35795	1.74e-05	1365	281.997	1083	73	30.7407	42.2593	0.0571146	0.711553:1.79535:1:1:1:1	0.578447(0.59588:0.453249:0.686212)	4243.34	0.322997	TN
	EIF5Bbm	GI:294846004	EIF5Bbp	GI:294845963	MS	6.99e-05	0.069913	0.001	0	1401	158.998	1242	10	9.92249	0.077509	0.00799631	4.155:4.155:1:1:1:1	0.62955(0.652034:0.349036:0.88758)	3348.99	0.373954	HKY
	PTC1m	GI:294846005	PTC1p	GI:294845964	MS	5.35e-05	0.0535324	0.001	0	2415	218.994	2196.01	11	10.8908	0.10921	0.00490303	6.46387:26.3712:0.01:0.01:30:1	0.66646(0.642236:0.445963:0.91118)	6006.12	0.469553	GTR
	182394m	GI:294846006	182394p	GI:294845965	MS	0.00304409	0.0399757	0.0761486	1.98e-05	867	210.619	656.381	10	8.08204	1.91796	0.0120158	0.372423:1.76084:0.135299:0.135299:1:1	0.65917(0.645329:0.581315:0.750865)	2394.87	0.201499	TIM
	97782m	GI:294846007	97782p	GI:294845966	MS	0.00227053	0.0402921	0.0563518	0	612	155.906	456.094	7	6.00934	0.990663	0.0119565	4.33567:0.01:0.01:0.01:1:1	0.610294(0.610294:0.497549:0.723039)	1689.78	0.450605	TIM
	RFC4m	GI:294846008	RFC4p	GI:294845967	MS	0.00130252	0.0326635	0.0398768	0.000122609	996	213.727	782.273	8	6.98108	1.01892	0.00803213	3.24462:3.24462:1:1:1:1	0.657631(0.692771:0.475904:0.804217)	2638.65	0.363904	HKY
	182392m	GI:294846009	182392p	GI:294845968	MS	0.0103337	0.0258175	0.400258	0.202643	417	113.09	303.91	6	2.8907	3.1093	0.0145329	9.73507:9.73507:1:1:1:1	0.617506(0.669065:0.456835:0.726619)	1162.84	0.427938	HKY
	ALB3m	GI:294846010	ALB3p	GI:294845969	MS	0.00294342	0.0570198	0.051621	2.99e-10	1479	335.688	1143.31	22	18.7104	3.28957	0.0152171	2.42318:2.42318:2.42318:2.42318:1:1	0.66734(0.650505:0.520202:0.831313)	3969.6	0.344297	K3PUF
	PSF2m	GI:294846011	PSF2p	GI:294845970	MS	0.00246151	0.0610257	0.0403357	1.43e-12	1560	317.811	1242.19	22	19.0039	2.99607	0.0143925	5.65053:5.65053:1:1:1:1	0.700641(0.707692:0.557692:0.836538)	4168.03	0.449461	HKY
	182390m	GI:294846012	182390p	GI:294845971	MS	0.00118258	0.0233572	0.0506302	0	978	134.702	843.298	4	3.03728	0.962722	0.00423674	1:1:1:1:1:1	0.651329(0.685583:0.395706:0.872699)	2423.47	0.491041	F81
	182389m	GI:294846013	182389p	GI:294845972	MS	0.00577546	0.0180859	0.319335	0.0467179	465	116.67	348.33	4	2.0477	1.9523	0.00886417	1:1:1:1:1:1	0.649462(0.73871:0.43871:0.770968)	1222.17	0.336309	F81
	HDH1m	GI:294846015	HDH1p	GI:294845973	MS	0.00134882	0.0237923	0.0566916	0.00218651	969	210.233	758.767	6	4.98087	1.01913	0.00621813	11.0987:11.0987:1:1:1:1	0.670279(0.721362:0.473684:0.815789)	2519.3	0.303134	HKY
	TOC34m	GI:294846016	TOC34p	GI:294845974	MS	0.0128977	0.0659149	0.195673	1.3e-05	1191	250.239	940.761	27	15.5564	11.4436	0.0240371	2.61867:2.61867:1:1:1:1	0.651973(0.736776:0.418136:0.801008)	3306.09	0.267737	HKY
	522875m	GI:294846017	522875p	GI:294845985	MS	0.0109715	0.0279697	0.392264	0.0294353	1239	406.374	832.626	20	11.0882	8.91178	0.0165467	3.51707:3.51707:1:1:1:1	0.689904(0.789663:0.608173:0.671875)	3263.27	0.353286	HKY
	LPS1m	GI:294846018	LPS1p	GI:294845984	MS	0.0178962	0.0573432	0.31209	8.22e-08	3015	841.607	2173.39	84	46.5129	37.4871	0.0289074	3.12058:3.12058:1:1:1:1	0.543628(0.594162:0.460923:0.5758)	8801.73	0.38016	HKY
	PDK1m	GI:294846019	PDK1p	GI:294845975	MS	0.00321763	0.0429909	0.0748445	2.12e-07	1521	269.44	1251.56	15	11.1304	3.86956	0.0102633	6.1094:6.1094:1:1:1:1	0.649054(0.635029:0.472603:0.83953)	4056.25	0.441115	HKY
	CGL70m	GI:294846020	CGL70p	GI:294845976	MS	0.00368662	0.00828265	0.445101	0.0845958	1344	253.139	1090.86	6	2.05614	3.94386	0.00455227	1:1:1:1:1:1	0.681514(0.707127:0.505568:0.831849)	3465.45	0.322564	F81
	NMDA1m	GI:294846021	NMDA1p	GI:294845977	MS	1.37e-05	0.0136822	0.001	0	744	145.577	598.423	2	1.99181	0.00818771	0.00268817	30:30:1:1:1:1	0.634409(0.625:0.439516:0.83871)	1891.76	0.419845	HKY
	DRG1m	GI:294846022	DRG1p	GI:294845978	MS	4.01e-05	0.0400939	0.001	0	1065	152.338	912.662	6	5.96427	0.0357322	0.0057694	10.2737:10.2737:1:1:1:1	0.616432(0.602817:0.369014:0.877465)	2705.52	0.464497	HKY
	155027m	GI:294846024	155027p	GI:294845993	MS	0.0299411	0.0820304	0.365	0.0342145	378	86.8571	291.143	15	6.74621	8.25379	0.0419102	1:1:1:1:1:1	0.634483(0.686207:0.482759:0.734483)	1122.43	0.349265	F81
	MTP0618m	GI:294846025	MTP0618p	GI:294845992	MS	0.0139312	0.0393955	0.353624	0.0796567	573	130.31	442.69	11	4.99696	6.00304	0.0197222	6.03897:6.03897:1:1:1:1	0.676265(0.688482:0.526178:0.814136)	1588.9	0.401767	HKY
	PR46bm	GI:294846026	PR46bp	GI:294845991	MS	0.00485196	0.0532357	0.0911412	8.83e-06	801	175.187	625.813	12	9.05264	2.94736	0.015434	2.55116:2.55116:1:1:1:1	0.648564(0.670412:0.485019:0.790262)	2195.59	0.360742	HKY
	PR46am	GI:294846027	PR46ap	GI:294845990	MS	0.00593722	0.00911612	0.651288	0	288	116.675	171.325	2	1.02232	0.977684	0.00722506	30:0.01:1:1:1:1	0.565972(0.614583:0.453125:0.630208)	794.307	0.318559	TN
	GCSHm	GI:294846028	GCSHp	GI:294845989	MS	2.55e-05	0.0254673	0.001	0	477	78.1333	398.867	2	1.98984	0.010158	0.00419287	1:1:1:1:1:1	0.629979(0.641509:0.396226:0.852201)	1187.27	0.548238	F81
	UBCH1m	GI:294846029	UBCH1p	GI:294845988	MS	0.00747884	0.0520533	0.143676	5.96e-05	993	188.062	804.938	15	9.28815	5.71185	0.0159207	1:1:1:1:1:1	0.618328(0.655589:0.410876:0.78852)	2742.33	0.302662	F81
	MADS2m	GI:294846030	MADS2p	GI:294845987	MS	0.00435553	0.0153316	0.284089	0.0272968	1785	384.963	1400.04	12	5.9021	6.0979	0.00672269	1.93211:7.24498:0.01:0.01:1:1	0.721106(0.774707:0.582077:0.806533)	4574.38	0.355974	TIM
	PKY1m	GI:294846031	PKY1p	GI:294845986	MS	0.0117385	0.0255833	0.458836	0.000173603	6705	1703.64	5001.36	100	42.6076	57.3924	0.0152563	4.03511:2.05733:0.500915:0.500915:1:1	0.723286(0.725067:0.620436:0.824354)	17349.3	0.561644	TIM
	DLA3m	GI:294846033	DLA3p	GI:294845979	MS	0.00634559	0.0207158	0.306317	0.00712036	1929	470.374	1458.63	19	9.74416	9.25584	0.00984966	8.27363:8.27363:1:1:1:1	0.6817(0.715397:0.544323:0.785381)	5119.69	0.237511	HKY
	522872m	GI:294846034	522872p	GI:294845980	MS	0.011844	0.0280446	0.422325	0.0533692	1242	295.493	946.507	19	8.0756	10.9244	0.0156984	2.05908:2.05908:1:1:1:1	0.6719(0.698068:0.513285:0.804348)	3405.43	0.272522	HKY
	LEU1Sm	GI:294846036	LEU1Sp	GI:294845981	MS	0.00196308	0.0515678	0.038068	0	642	120.883	521.117	7	6.01319	0.986813	0.0113032	1.48789:1.48789:1.48789:1.48789:1:1	0.60514(0.593458:0.443925:0.778037)	1740.54	0.316535	K3PUF
	SPL2m	GI:294846037	SPL2p	GI:294845982	MS	0.00269436	0.0502604	0.0536081	4.49e-06	861	177.1	683.9	10	8.28489	1.71511	0.0124783	3.29498:3.29498:3.29498:3.29498:1:1	0.665505(0.663763:0.5:0.832753)	2282.74	0.389288	K3PUF
	HGRP1m	GI:294846038	HGRP1p	GI:294845995	MS	0.000748897	0.0460019	0.0162797	4.81e-08	1584	194.766	1389.23	10	8.95961	1.04039	0.00631313	17.1255:17.1255:1:1:1:1	0.716225(0.647727:0.585227:0.91572)	3946.71	0.387552	HKY
	UTP1m	GI:294846039	UTP1p	GI:294845996	MS	0.000776822	0.00525805	0.14774	0.0789329	2988	374.642	2613.36	4	1.96989	2.03011	0.00133869	0.01:6.69139:1:1:1:1	0.700636(0.698795:0.514056:0.889056)	7406.02	0.320352	TN
	MTP0796m	GI:294846040	MTP0796p	GI:294845997	MS	6.38e-06	0.00638382	0.001	0	438	156.364	281.636	1	0.998202	0.00179791	0.00228311	1:1:1:1:1:1	0.663242(0.815068:0.561644:0.613014)	1116.18	0.31446	F81
Volvox carteri	ARP4m	GI:297592116	ARP4f	GI:297592049	MYN	0.000964086	0.00359419	0.268234	0.334184	1317	278.996	1038	2	1	1	0.00152125	2:2:1:1:1:1	0.623766(0.634396:0.457859:0.779043)	NA	NA	NA
	L7Aem	GI:297592117	L7Aef	GI:297592050	MYN	NA	NA	NA	NA	381	97.7472	283.253	0	NA	NA	NA	2:2:1:1:1:1	0.538058(0.606299:0.377953:0.629921)	NA	NA	NA
	MAPKK1m	GI:297592118	MAPKK1f	GI:297592048	MYN	0.00110308	0.0127069	0.0868096	0.0584524	1071	162.599	908.401	3	2	1	0.00286476	2:2:1:1:1:1	0.621043(0.606145:0.393855:0.863128)	NA	NA	NA
	WDR57m	GI:297592121	WDR57f	GI:297592091	MYN	0.164484	0.722467	0.22767	3.39e-22	1047	309.011	737.989	242	133.881	108.119	0.329167	4.33885:3.50517:1:1:1:1	0.533617(0.565341:0.446023:0.589489)	NA	NA	NA
	LEU1Sm	GI:297592123	LEU1Sf	GI:297592092	MYN	0.0850301	3.78364	0.0224731	7.38e-65	645	155.221	489.779	161	121.678	39.3224	0.975109	1.32304:1.9048:1:1:1:1	0.531061(0.556818:0.456818:0.579545)	NA	NA	NA
	UNC50m	GI:297592124	UNC50f	GI:297592083	MYN	0.146641	1.68677	0.0869359	1.54e-35	750	226.616	523.384	201	131.58	69.4201	0.612	2.68044:3.79367:1:1:1:1	0.480667(0.482:0.384:0.576)	NA	NA	NA
	PTC1m	GI:297592125	PTC1f	GI:297592059	MYN	0.122509	1.54483	0.0793026	9.22e-152	2409	665.337	1743.66	632	435.388	196.612	0.515336	1.58813:2.89581:1:1:1:1	0.504566(0.547374:0.410388:0.555936)	NA	NA	NA
	EFG8m	GI:297592126	EFG8f	GI:297592062	MYN	0.0640466	0.598318	0.107044	1.92e-41	1248	328.61	919.39	184	127.669	56.3306	0.204725	3.22771:2.79971:1:1:1:1	0.525386(0.572848:0.38521:0.618102)	NA	NA	NA
	PSF2m	GI:297592128	PSF2f	GI:297592085	MYN	0.283871	0.510814	0.555722	1.05e-08	2052	590.431	1461.57	558	213.794	344.206	0.34917	2.5362:1.97503:1:1:1:1	0.545093(0.575089:0.486889:0.573302)	NA	NA	NA
	METM1m	GI:297592129	METM1f	GI:297592061	MYN	0.0228198	1.61243	0.0141524	4.43e-126	1170	322.91	847.09	233	213.97	19.0304	0.461539	2.72645:2.58018:1:1:1:1	0.523504(0.608974:0.412821:0.548718)	NA	NA	NA
	HSP70bm	GI:297592130	HSP70bf	GI:297592060	MYN	0.0604176	1.63694	0.0369088	3.51e-161	1983	475.784	1507.22	404	316.605	87.395	0.438676	1.24311:1.50607:1:1:1:1	0.533185(0.601783:0.410104:0.587667)	NA	NA	NA
	DRG1m	GI:297592132	DRG1f	GI:297592089	MYN	0.0315815	0.55396	0.0570105	2.7e-48	1104	341.929	762.071	148	124.494	23.5064	0.193372	9.57189:7.74831:1:1:1:1	0.51404(0.561141:0.349185:0.631793)	NA	NA	NA
	SPS1m	GI:297592137	SPS1f	GI:297592081	MYN	0.0960248	4.19384	0.0228966	2.71e-93	957	268.215	688.785	265	203.032	61.9681	1.24451	1.87706:2.29766:1:1:1:1	0.512461(0.616822:0.422118:0.498442)	NA	NA	NA
	AIP1m	GI:297592139	AIP1f	GI:297592057	MYN	0.405051	1.21367	0.333741	7.24e-15	876	240.413	635.587	343	144.564	198.436	0.626972	1.93401:1.77866:1:1:1:1	0.488349(0.582067:0.392097:0.490881)	NA	NA	NA
	ATPvC1m	GI:297592140	ATPvC1f	GI:297592072	MYN	0.123324	1.59397	0.077369	1.26e-50	1128	309.031	818.969	263	170.456	92.5442	0.526228	3.75791:5.10369:1:1:1:1	0.51906(0.567819:0.371011:0.618351)	NA	NA	NA
	MAT3m	GI:297592141	MAT3f	GI:297592069	MYN	0.303063	1.81726	0.166769	4.62e-109	3132	839.977	2292.02	1144	574.133	569.867	0.70916	1.44641:2.2334:1:1:1:1	0.483844(0.545918:0.415391:0.490221)	NA	NA	NA
	RGP1m	GI:297592142	RGP1f	GI:297592045	MYN	0.447875	1.66154	0.269554	4.16e-35	1707	469.574	1237.43	730	313.754	416.246	0.781738	1.25584:2.0841:1:1:1:1	0.494029(0.538162:0.449377:0.494548)	NA	NA	NA
	CRB1m	GI:297592144	CRB1f	GI:297592090	MYN	0.261805	1.53294	0.170786	6.72e-41	1476	432.793	1043.21	483	253.088	229.912	0.634526	2.60966:1.96269:1:1:1:1	0.53493(0.597804:0.507984:0.499002)	NA	NA	NA
	EIF5Bbm	GI:297592145	EIF5Bbf	GI:297592084	MYN	0.148426	2.34993	0.0631618	2.89e-68	1392	380.036	1011.96	368	232.282	135.718	0.74947	2.6796:2.30158:1:1:1:1	0.501425(0.601496:0.358974:0.543803)	NA	NA	NA
	SelEFm	GI:297592146	SelEFf	GI:297592097	MYN	0.172779	1.83446	0.0941848	7.15e-74	1704	488.611	1215.39	481	294.109	186.891	0.649257	2.43423:3.13739:1:1:1:1	0.544729(0.624786:0.419658:0.589744)	NA	NA	NA
	TOC34m	GI:297592150	TOC34f	GI:297592054	MYN	0.174659	0.557534	0.31327	1.44e-14	1128	287.009	840.991	239	108.222	130.778	0.272078	1.65946:1.91442:1:1:1:1	0.574848(0.652742:0.411227:0.660574)	NA	NA	NA
	DHC1bm	GI:297592152	DHC1bf	GI:297592071	MYN	0.0576727	0.717213	0.0804122	0	13023	3347.83	9675.17	1928	1392.06	535.944	0.227221	2.38256:3.22146:1:1:1:1	0.560888(0.620092:0.406544:0.656028)	NA	NA	NA
	ALB31m	GI:297592153	ALB31f	GI:297592067	MYN	0.30769	1.08714	0.283026	1.38e-25	1353	423.157	929.843	465	231.063	233.937	0.551468	2.28078:2.18667:1:1:1:1	0.520223(0.574268:0.462343:0.524059)	NA	NA	NA
	SPL2m	GI:297592155	SPL2f	GI:297592073	MYN	0.0591067	1.83511	0.0322087	2.04e-45	663	186.812	476.188	133	105.986	27.0139	0.55953	3.54616:3.45314:1:1:1:1	0.475367(0.517296:0.400943:0.507862)	NA	NA	NA
	NMT1m	GI:297592157	NMT1f	GI:297592076	MYN	0.123957	1.27687	0.0970782	1.76e-52	1245	301.747	943.253	275	167.652	107.348	0.403386	1.1948:3.07149:1:1:1:1	0.495633(0.53821:0.372271:0.576419)	NA	NA	NA
	MME6m	GI:297592159	MME6f	GI:297592066	MYN	0.0550448	0.649923	0.0846943	1.61e-73	1836	460.719	1375.28	267	194.016	72.9836	0.204321	1.56829:1.13648:1:1:1:1	0.576175(0.613452:0.448947:0.666126)	NA	NA	NA
	MOT41m	GI:297592160	MOT41f	GI:297592088	MYN	0.210678	1.05447	0.199795	6.07e-21	798	231.071	566.929	224	120.041	103.959	0.455008	3.0207:1.82062:1:1:1:1	0.452214(0.522145:0.370629:0.463869)	NA	NA	NA
	UTP1m	GI:297592161	UTP1f	GI:297592100	MYN	0.00725821	0.0194093	0.373955	0.00552383	2901	762.517	2138.48	30	14.5559	15.4441	0.0104521	2.29516:2.08963:1:1:1:1	0.632713(0.655636:0.518097:0.724405)	NA	NA	NA
	ATPvL1m	GI:297592163	ATPvL1f	GI:297592096	MYN	0.0106665	0.193684	0.0550716	5.46e-11	522	143.417	378.583	28	24	4	0.0609499	1.8712:2.07783:1:1:1:1	0.555556(0.612069:0.482759:0.571839)	NA	NA	NA
	FTT2m	GI:297592164	FTT2f	GI:297592095	MYN	0.00675438	0.427845	0.015787	5.54e-26	744	148.052	595.948	44	40	4	0.0905489	3.85223:8.79213:1:1:1:1	0.548387(0.570565:0.346774:0.727823)	NA	NA	NA
	UCP2m	GI:297592165	UCP2f	GI:297592094	MYN	0.106668	0.0950578	1.12213	0.669313	666	202.408	463.592	64	17.9496	46.0504	0.103139	1.43468:1.18213:1:1:1:1	0.456069(0.47962:0.40625:0.482337)	NA	NA	NA
	FA1m	GI:297592166	FA1f	GI:297592093	MYN	0.0671577	0.0950714	0.706392	0.00554115	3936	1173.01	2762.99	282	104.623	177.377	0.0754766	1.63023:1.19735:1:1:1:1	0.569108(0.617746:0.495211:0.594366)	NA	NA	NA
	PRX1m	GI:297592168	PRX1f	GI:297592082	MYN	0.110668	1.5341	0.0721385	1.36e-42	699	192.716	506.284	170	118.059	51.9412	0.503111	3.04168:2.55081:1:1:1:1	0.520567(0.580851:0.406383:0.574468)	NA	NA	NA
	BFR1m	GI:297592169	BFR1f	GI:297592086	MYN	0.0110671	0.034537	0.320443	0.0003027	2475	653.618	1821.38	42	22	20	0.0172652	1.05366:2.01318:1:1:1:1	0.573764(0.654306:0.479665:0.587321)	NA	NA	NA
	AMPKR1m	GI:297592170	AMPKR1f	GI:297592077	MYN	0.175617	0.625072	0.280955	1.04e-37	2562	703.334	1858.67	573	282.959	290.041	0.299004	2.56581:2.32612:1:1:1:1	0.530972(0.550308:0.460986:0.581622)	NA	NA	NA
	HPRG1m	GI:297592173	HPRG1f	GI:297592070	MYN	0.0171379	0.0260797	0.657136	0.198525	2031	790.212	1240.79	41	20	21	0.020617	2.60555:5.54682:1:1:1:1	0.630637(0.598529:0.613971:0.679412)	NA	NA	NA
	PKY1m	GI:297592174	PKY1f	GI:297592101	MYN	0.005452	0.0139556	0.390667	0.000348265	6738	1958.03	4779.97	53	27.0374	25.9626	0.0079231	1.76428:1.26791:1:1:1:1	0.673955(0.689267:0.617049:0.715548)	NA	NA	NA
	MT2177m	GI:297592175	MT2177f	GI:297592102	MYN	NA	0.00811805	0	NA	447	125.259	321.741	1	1	NA	0.00227485	2:2:1:1:1:1	0.616331(0.651007:0.57047:0.627517)	NA	NA	NA
	MADS2m	GI:297592176	MADS2f	GI:297592103	MYN	0.00549379	0.00951456	0.577409	0.440463	1521	423.249	1097.75	10	4	6	0.00661265	2:2:1:1:1:1	0.651693(0.69043:0.570312:0.694336)	NA	NA	NA
	UBCH1m	GI:297592177	UBCH1f	GI:297592104	MYN	NA	NA	NA	NA	948	183.329	764.671	0	NA	NA	NA	2:2:1:1:1:1	0.621308(0.651899:0.408228:0.803797)	NA	NA	NA
	GCSHm	GI:297592178	GCSHf	GI:297592105	MYN	NA	NA	NA	NA	477	120.343	356.657	0	NA	NA	NA	2:2:1:1:1:1	0.570231(0.660377:0.383648:0.666667)	NA	NA	NA
	PR46am	GI:297592179	PR46af	GI:297592106	MYN	NA	NA	NA	NA	276	79.5413	196.459	0	NA	NA	NA	2:2:1:1:1:1	0.496377(0.532609:0.456522:0.5)	NA	NA	NA
	PR46bm	GI:297592180	PR46bf	GI:297592107	MYN	0.00178915	0.0319716	0.0559606	0.000855014	786	225.266	560.734	8	7	1	0.0104394	5.79219:2.46993:1:1:1:1	0.613868(0.671756:0.479008:0.69084)	NA	NA	NA
	RPL37am	GI:297592181	RPL37af	GI:297592108	MYN	0.00887706	0.0208622	0.425508	0.0774227	276	49.1425	226.857	3	1	2	0.011011	2:2:1:1:1:1	0.537736(0.481132:0.438679:0.693396)	NA	NA	NA
	MT2215m	GI:297592182	MT2215f	GI:297592110	MYN	NA	0.00179502	0	NA	2022	558.951	1463.05	1	1	NA	0.000496205	2:2:1:1:1:1	0.648121(0.682493:0.566766:0.695104)	NA	NA	NA
	BBS2m	GI:297592183	BBS2f	GI:297592109	MYN	0.00448638	0.00911803	0.492034	0.294319	2124	558.106	1565.89	12	5	7	0.0057034	6.90433:1.61559:1:1:1:1	0.596751(0.625:0.406073:0.759181)	NA	NA	NA
	ARP4m	GI:297592116	ARP4f	GI:297592049	MS	0.000962908	0.00377988	0.254746	0	1317	276.928	1040.07	2	1.0221	0.977902	0.00155524	1:1:1:1:1:1	0.623766(0.634396:0.457859:0.779043)	3459.82	0.328379	F81
	L7Aem	GI:297592117	L7Aef	GI:297592050	MS	NA	NA	NA	NA	381	90.3893	290.611	0	NA	NA	NA	1:1:1:1:1:1	0.538058(0.606299:0.377953:0.629921)	1000.68	0.606021	F81
	MAPKK1m	GI:297592118	MAPKK1f	GI:297592048	MS	0.00112211	0.0115836	0.0968699	0	1071	173.934	897.066	3	2.00053	0.999475	0.0028211	30:30:1:1:1:1	0.621043(0.606145:0.393855:0.863128)	2723.27	0.460535	HKY
	WDR57m	GI:297592121	WDR57f	GI:297592091	MS	0.160055	0.866524	0.18471	1.1e-51	1047	288.829	758.171	242	162.978	79.0216	0.354944	3.20927:3.20927:1:1:1:1	0.533617(0.565341:0.446023:0.589489)	4300.15	0.372616	HKY
	LEU1Sm	GI:297592123	LEU1Sf	GI:297592092	MS	0.0891189	2.50338	0.0355995	8.57e-103	645	169.102	475.898	161	146.339	14.6612	0.722074	2.0919:2.0919:1:1:1:1	0.531061(0.556818:0.456818:0.579545)	2561.26	0.332891	HKY
	UNC50m	GI:297592124	UNC50f	GI:297592083	MS	0.142698	2.57236	0.0554737	1.29e-103	750	216.505	533.495	201	176.829	24.1714	0.844079	2.01103:4.4616:1:1:1:1	0.480667(0.482:0.384:0.576)	3022.41	0.550509	TN
	PTC1m	GI:297592125	PTC1f	GI:297592059	MS	0.123468	1.98234	0.062284	5.52e-305	2409	688.461	1720.54	632	546.876	85.1238	0.65471	1.7245:3.05937:1:1:1:1	0.504566(0.547374:0.410388:0.555936)	9880.13	0.640034	TN
	EFG8m	GI:297592126	EFG8f	GI:297592062	MS	0.0650777	0.625323	0.104071	1.71e-58	1248	320.914	927.086	184	141.468	42.5322	0.20914	2.85984:2.85984:1:1:1:1	0.525386(0.572848:0.38521:0.618102)	4482.57	0.275763	HKY
	PSF2m	GI:297592128	PSF2f	GI:297592085	MS	0.28716	0.626661	0.458238	6.11e-27	2052	569.909	1482.09	558	254.599	303.401	0.38145	2.15942:2.15942:1:1:1:1	0.545093(0.575089:0.486889:0.573302)	8933.46	0.385765	HKY
	METM1m	GI:297592129	METM1f	GI:297592061	MS	0.0231614	2.35972	0.00981531	3.16e-152	1170	331.571	838.429	233	227.357	5.64291	0.685326	3.02459:3.02459:1:1:1:1	0.523504(0.608974:0.412821:0.548718)	4182.61	0.472746	HKY
	HSP70bm	GI:297592130	HSP70bf	GI:297592060	MS	0.0646662	1.5607	0.041434	1.7e-204	1983	559.072	1423.93	404	365.436	38.5645	0.486447	2.67623:1.35397:1:1:1:1	0.533185(0.601783:0.410104:0.587667)	7297.03	0.430459	TN
	DRG1m	GI:297592132	DRG1f	GI:297592089	MS	0.0310366	0.837301	0.0370674	5.26e-80	1104	252.769	851.231	148	131.576	16.4244	0.215637	3.25901:3.25901:3.25901:3.25901:2.46467:1	0.51404(0.561141:0.349185:0.631793)	3812.83	0.508942	TVM
	SPS1m	GI:297592137	SPS1f	GI:297592081	MS	0.096199	3.29854	0.0291641	4.72e-176	957	270.096	686.904	265	246.702	18.2979	1	2.33718:2.33718:1:1:1:1	0.512461(0.616822:0.422118:0.498442)	3777.14	0.438245	HKY
	AIP1m	GI:297592139	AIP1f	GI:297592057	MS	0.4266	2.00842	0.212405	1.55e-89	876	246.385	629.615	343	222.325	120.675	0.871505	2.39675:2.39675:1:1:1:1	0.488349(0.582067:0.392097:0.490881)	4107.17	0.416152	HKY
	ATPvC1m	GI:297592140	ATPvC1f	GI:297592072	MS	0.126484	1.41397	0.089453	1.01e-103	1128	307.165	820.835	263	212.26	50.7396	0.477079	3.35601:3.35601:1:1:1:1	0.51906(0.567819:0.371011:0.618351)	4500.18	0.24997	HKY
	MAT3m	GI:297592141	MAT3f	GI:297592069	MS	0.30424	2.60588	0.116751	0	3132	827.387	2304.61	1144	863.266	280.734	0.91227	1.18706:2.23295:0.776071:0.776071:1:1	0.483844(0.545918:0.415391:0.490221)	14360.1	0.484549	TIM
	RGP1m	GI:297592142	RGP1f	GI:297592045	MS	0.451296	2.16536	0.208417	0	1707	451.101	1255.9	730	461.953	268.047	0.904263	1.46814:3.13312:1.59785:1.59785:1:1	0.494029(0.538162:0.449377:0.494548)	8272.86	0.639852	TIM
	CRB1m	GI:297592144	CRB1f	GI:297592090	MS	0.28078	1.74704	0.160718	5.42e-144	1476	410.945	1065.06	483	340.973	142.027	0.689013	1.83054:1.83054:1.83054:1.83054:1:1	0.53493(0.597804:0.507984:0.499002)	6496.83	0.263075	K3PUF
	EIF5Bbm	GI:297592145	EIF5Bbf	GI:297592084	MS	0.15283	3.1982	0.0477862	9.48e-206	1392	387.23	1004.77	368	327.404	40.596	1	3.15342:3.15342:3.15342:3.15342:0.82761:1	0.501425(0.601496:0.358974:0.543803)	5513.63	0.705521	TVM
	SelEFm	GI:297592146	SelEFf	GI:297592097	MS	0.178177	1.75439	0.101561	9.02e-183	1704	500.115	1203.89	481	386.507	94.4928	0.640787	2.76837:2.76837:1:1:1:1	0.544729(0.624786:0.419658:0.589744)	7130.74	0.406912	HKY
	TOC34m	GI:297592150	TOC34f	GI:297592054	MS	0.183821	0.578187	0.317926	7.28e-24	1128	275.317	852.683	239	120.424	118.576	0.280076	1.25133:1.25133:1.25133:1.25133:0.727309:1	0.574848(0.652742:0.411227:0.660574)	4616.81	0.414558	TVM
	DHC1bm	GI:297592152	DHC1bf	GI:297592071	MS	0.0598733	0.637745	0.0938829	0	13023	3582.53	9440.47	1928	1545.62	382.379	0.218841	2.73751:2.73751:1:1:1:1	0.560888(0.620092:0.406544:0.656028)	46520	0.48588	HKY
	ALB31m	GI:297592153	ALB31f	GI:297592067	MS	0.311504	1.33913	0.232617	1.99e-88	1353	433.411	919.589	465	311.338	153.662	0.640686	2.03868:2.03868:1:1:1:1	0.520223(0.574268:0.462343:0.524059)	6117.79	0.330645	HKY
	SPL2m	GI:297592155	SPL2f	GI:297592073	MS	0.0597649	1.26922	0.0470878	1.44e-65	663	190.176	472.824	133	119.061	13.9387	0.406688	3.59881:3.59881:1:1:1:1	0.475367(0.517296:0.400943:0.507862)	2497.72	0.483862	HKY
	NMT1m	GI:297592157	NMT1f	GI:297592076	MS	0.127127	1.1764	0.108064	2.63e-97	1245	303.605	941.395	275	205.981	69.0194	0.383003	0.83869:1.7491:0.277395:0.481914:0.531108:1	0.495633(0.53821:0.372271:0.576419)	4922.43	0.561387	GTR
	MME6m	GI:297592159	MME6f	GI:297592066	MS	0.0560387	0.651331	0.0860373	2.96e-96	1836	447.18	1388.82	267	210.699	56.3007	0.201029	1.87583:1.87583:1.87583:1.87583:1.50493:1	0.576175(0.613452:0.448947:0.666126)	6645.53	0.283015	TVM
	MOT41m	GI:297592160	MOT41f	GI:297592088	MS	0.215997	1.39548	0.154783	1.76e-61	798	236.011	561.989	224	163.674	60.3255	0.564831	1.71691:1.02588:0.279335:0.279335:1:1	0.452214(0.522145:0.370629:0.463869)	3444.1	0.413073	TIM
	UTP1m	GI:297592161	UTP1f	GI:297592100	MS	0.00718736	0.0198431	0.36221	0.00506454	2901	751.632	2149.37	30	14.7364	15.2636	0.0104664	1.75341:1.75341:1:1:1:1	0.632713(0.655636:0.518097:0.724405)	7920.67	0.223444	HKY
	ATPvL1m	GI:297592163	ATPvL1f	GI:297592096	MS	0.0107177	0.194593	0.0550777	6.64e-12	522	148.343	373.657	28	24.5887	3.41128	0.0629719	22.0743:22.0743:22.0743:22.0743:30:1	0.555556(0.612069:0.482759:0.571839)	1577.86	0.504538	TVM
	FTT2m	GI:297592164	FTT2f	GI:297592095	MS	0.00720895	0.302439	0.023836	2.65e-24	744	175.577	568.423	44	40.8479	3.15214	0.0768807	5.6981:5.6981:1:1:1:1	0.548387(0.570565:0.346774:0.727823)	2230.07	0.327851	HKY
	UCP2m	GI:297592165	UCP2f	GI:297592094	MS	0.106604	0.0990979	1.07574	0.774049	666	197.032	468.968	64	17.9753	46.0247	0.104383	1:1:1:1:1:1	0.456069(0.47962:0.40625:0.482337)	2365.03	0.390283	F81
	FA1m	GI:297592166	FA1f	GI:297592093	MS	0.069161	0.0934006	0.740477	0.0109232	3936	1217.02	2718.98	282	106.242	175.758	0.076656	1.43643:1.43643:1.43643:1.43643:0.596246:1	0.569108(0.617746:0.495211:0.594366)	12759.9	0.547594	TVM
	PRX1m	GI:297592168	PRX1f	GI:297592082	MS	0.105842	3.49771	0.0302604	8.02e-110	699	184.269	514.731	170	156.75	13.2498	1	2.58997:2.58997:1:1:1:1	0.520567(0.580851:0.406383:0.574468)	2718.26	0.39319	HKY
	BFR1m	GI:297592169	BFR1f	GI:297592086	MS	0.011556	0.0319575	0.361606	0.000863676	2475	718.826	1756.17	42	22.2996	19.7004	0.0174813	2.27281:2.27281:1:1:1:1	0.573764(0.654306:0.479665:0.587321)	7131.34	0.305251	HKY
	AMPKR1m	GI:297592170	AMPKR1f	GI:297592077	MS	0.181086	0.651521	0.277943	8.09e-70	2562	671.429	1890.57	573	321.438	251.562	0.304374	2.77952:2.77952:2.77952:2.77952:1.3803:1	0.530972(0.550308:0.460986:0.581622)	10559.5	0.326494	TVM
	HPRG1m	GI:297592173	HPRG1f	GI:297592070	MS	0.0158869	0.0300528	0.528633	0.0420543	2031	665.849	1365.15	41	19.6754	21.3246	0.0205311	2.4886:2.4886:1:1:1:1	0.630637(0.598529:0.613971:0.679412)	5774.75	0.440226	HKY
	PKY1m	GI:297592174	PKY1f	GI:297592101	MS	0.0053717	0.0145372	0.369515	0.000330661	6738	1887.62	4850.38	53	27.1866	25.8134	0.00793936	1:1:1:1:1:1	0.673955(0.689267:0.617049:0.715548)	17957.1	0.324004	F81
	MT2177m	GI:297592175	MT2177f	GI:297592102	MS	8.32e-06	0.00832198	0.001	0	447	119.837	327.163	1	0.997277	0.00272265	0.00223714	1:1:1:1:1:1	0.616331(0.651007:0.57047:0.627517)	1216.66	0.327039	F81
	MADS2m	GI:297592176	MADS2f	GI:297592103	MS	0.005443	0.0100104	0.543735	0.255386	1521	400.429	1120.57	10	3.96573	6.03427	0.00664544	1:1:1:1:1:1	0.651693(0.69043:0.570312:0.694336)	4124.89	0.361906	F81
	UBCH1m	GI:297592177	UBCH1f	GI:297592104	MS	NA	NA	NA	NA	948	177.679	770.321	0	NA	NA	NA	1:1:1:1:1:1	0.621308(0.651899:0.408228:0.803797)	2421.47	0.59253	F81
	GCSHm	GI:297592178	GCSHf	GI:297592105	MS	NA	NA	NA	NA	477	111.354	365.646	0	NA	NA	NA	1:1:1:1:1:1	0.570231(0.660377:0.383648:0.666667)	1232.88	0.60145	F81
	PR46am	GI:297592179	PR46af	GI:297592106	MS	NA	NA	NA	NA	276	77.4706	198.529	0	NA	NA	NA	1:1:1:1:1:1	0.496377(0.532609:0.456522:0.5)	746.666	0.614151	F81
	PR46bm	GI:297592180	PR46bf	GI:297592107	MS	0.00188257	0.0303726	0.0619825	0	786	239.315	546.685	8	7.00776	0.99224	0.010557	18.4424:5.37739:1:1:1:1	0.613868(0.671756:0.479008:0.69084)	2165.27	0.335269	TN
	RPL37am	GI:297592181	RPL37af	GI:297592108	MS	0.00885472	0.0228681	0.387208	0.0694224	276	46.2725	229.727	3	1.02657	1.97343	0.0112041	1:1:1:1:1:1	0.537736(0.481132:0.438679:0.693396)	753.711	0.519147	F81
	MT2215m	GI:297592182	MT2215f	GI:297592110	MS	1.88e-06	0.00187847	0.001	0	2022	530.858	1491.14	1	0.997199	0.00280106	0.00049456	1:1:1:1:1:1	0.648121(0.682493:0.566766:0.695104)	5344.26	0.331309	F81
	BBS2m	GI:297592183	BBS2f	GI:297592109	MS	0.00442593	0.00990707	0.446745	0.0498241	2124	521.76	1602.24	12	5.05928	6.94072	0.00577237	10.1848:10.1848:1:1:1:1	0.596751(0.625:0.406073:0.759181)	5710.23	0.445523	HKY

## Sheet: S10
Supplementary Table 10. Distance between two points for dN and dS values of U. partita gametologs
		12223	10865	DGK1	ACTB1	HAR1	SNR1	PRP1	eIF1	CKK-CNB1	6774	3244	PRP1	SOM1	MAPKKK1	5354	LOG1	MET1	PIK1	2393	SLG1	ALP1
12223	MS	0
	MYN	0
10865	MS	1.90871	0
	MYN	1.04419	0
DGK1	MS	0.352608	1.62895	0
	MYN	1.1658	1.00458	0
ACTB1	MS	1.04338	2.94663	1.32838	0
	MYN	0.888946	1.89548	1.98138	0
HAR1	MS	3.04234	1.44125	2.69972	3.98994	0
	MYN	2.54951	3.42295	3.68962	1.71565	0
SNR1	MS	0.796354	2.69746	1.07953	0.249351	3.74912	0
	MYN	NA	NA	NA	NA	NA	0
PRP1	MS	0.828151	2.73194	1.11657	0.215253	3.78932	0.042113	0
	MYN	1.02425	1.12233	0.268445	1.78085	3.49605	NA	0
eIF1	MS	0.575218	2.47059	0.851696	0.477097	3.5271	0.227896	0.26517	0
	MYN	1.3235	1.21249	0.211582	2.0996	3.81446	NA	0.319225	0
CKK-CNB1	MS	0.736315	2.63549	1.01668	0.31187	3.68667	0.0630062	0.102726	0.165235	0
	MYN	1.47443	1.32242	0.345432	2.24405	3.95949	NA	0.46376	0.151072	0
6774	MS	0.482964	1.62462	0.163414	1.37759	2.61933	1.13275	1.17218	0.9085	1.06991	0
	MYN	0.82235	1.80911	1.94235	0.111292	1.74734	NA	1.75231	2.06959	2.21606	0
3244	MS	2.64574	1.07328	2.30544	3.60488	0.401708	3.36221	3.40201	3.13872	3.29953	2.23023	0
	MYN	2.07321	2.95091	3.21745	1.25207	0.477244	NA	3.02853	3.34619	3.49227	1.27674	0
PRP1	MS	0.786758	2.69038	1.07534	0.256724	3.74975	0.0251686	0.0415599	0.22428	0.0652313	1.13205	3.36208	0
	MYN	0.888071	1.07592	0.365126	1.6454	3.36008	NA	0.138148	0.454386	0.600941	1.61541	2.8919	0
SOM1	MS	0.209287	1.79146	0.169408	1.1606	2.867	0.911483	0.948124	0.683587	0.848753	0.275326	2.47346	0.90681	0
	MYN	1.28649	1.08496	0.121267	2.09623	3.8064	NA	0.347838	0.1405	0.240243	2.05907	3.33487	0.464443	0
MAPKKK1	MS	0.772617	2.66845	1.04689	0.282357	3.71004	0.0471604	0.0883696	0.198373	0.0416262	1.0956	3.32396	0.064968	0.879702	0
	MYN	2.16186	1.82694	1.00149	2.93621	4.65185	NA	1.15743	0.842271	0.693855	2.90965	4.18554	1.29479	0.880327	0
5354	MS	3.22512	1.5757	2.88432	4.17915	0.193876	3.93764	3.97768	3.71499	3.87509	2.80676	0.579405	3.93796	3.05211	3.89886	0
	MYN	2.74807	3.60388	3.893	1.92273	0.211607	NA	3.70213	4.02022	4.16575	1.95151	0.675754	3.56584	4.01025	4.85855	0
LOG1	MS	0.492662	1.64891	0.18895	1.36446	2.62908	1.12089	1.16071	0.898024	1.05821	0.0336737	2.24133	1.12089	0.283523	1.08293	2.81708	0
	MYN	0.944598	1.10573	0.332824	1.69646	3.41164	NA	0.0844143	0.40341	0.548138	1.66796	2.94414	0.0566489	0.4239	1.24173	3.61772	0
MET1	MS	0.588681	2.45312	0.824983	0.51801	3.47196	0.282542	0.324404	0.11656	0.223601	0.861689	3.08699	0.288827	0.661983	0.239856	3.66114	0.847439	0
	MYN	1.56206	1.42007	0.445158	2.31718	4.03278	NA	0.542899	0.244364	0.100219	2.29238	3.56738	0.681039	0.340129	0.619707	4.2398	0.626448	0
PIK1	MS	1.32581	0.589627	1.03933	2.35941	1.82893	2.11009	2.14511	1.88281	2.0479	1.03929	1.42879	2.10357	1.20228	2.08035	1.99418	1.06489	1.86369	0
	MYN	0.334897	0.784587	1.19416	1.11271	2.67128	NA	1.12452	1.38316	1.53159	1.02467	2.19519	1.00235	1.31364	2.19019	2.86004	1.05708	1.62752	0
2393	MS	0.490442	2.35606	0.729024	0.605003	3.3882	0.360925	0.401258	0.14686	0.298546	0.772694	3.00144	0.362261	0.564603	0.322906	3.57672	0.760189	0.0993017	1.76681	0
	MYN	1.33752	1.25797	0.254161	2.10029	3.8158	NA	0.320772	0.0506392	0.143992	2.07288	3.34888	0.458523	0.191081	0.836769	4.02218	0.404996	0.224534	1.40842	0
SLG1	MS	0.418102	2.27557	0.648482	0.684078	3.31176	0.438258	0.477835	0.216385	0.375439	0.694495	2.92417	0.438013	0.484135	0.401735	3.49995	0.682902	0.178388	1.68629	0.0805593	0
	MYN	0.574939	1.10261	0.699456	1.29266	3.00737	NA	0.489013	0.807098	0.952769	1.26334	2.53952	0.352757	0.809072	1.64632	3.21324	0.404633	1.0298	0.770622	0.809547	0
ALP1	MS	0.599526	1.48895	0.249632	1.52214	2.47689	1.27699	1.31626	1.05222	1.2141	0.144699	2.08684	1.27601	0.400436	1.24007	2.66386	0.162458	1.00639	0.907374	0.917184	0.838762	0
	MYN	0.924009	1.05631	0.311386	1.69342	3.40742	NA	0.102074	0.408168	0.556603	1.66178	2.93848	0.0537685	0.411874	1.25011	3.6128	0.0495153	0.639755	1.02324	0.415797	0.401129	0

## Sheet: S11
Supplementary Table 11. Distance between two points for dN and dS values of C. reinhardtii gametologs
Gene name	Method	NIC7	SPS1	SPP1C	EIF5Bb	PTC1	182394	97782	RFC4	182392	ALB3	PSF2	182390	182389	HDH1	TOC34	522875	LPS1	PDK1	CGL70	NMDA1	DRG1	155027	MTP0618	PR46b	PR46a	GCSH	UBCH1	MADS2	PKY1	DLA3	522872	LEU1S	SPL2	HGRP1	UTP1	MTP0796
NIC7	MS	0
	MYN	0
SPS1	MS	0.00390516	0
	MYN	0.0233479	0
SPP1C	MS	0.0747283	0.0710674	0
	MYN	0.0451926	0.0591106	0
EIF5Bb	MS	0.0157075	0.0119677	0.0623993	0
	MYN	0.0183573	0.0146614	0.0456836	0
PTC1	MS	0.00070952	0.00461299	0.0754121	0.0163806	0
	MYN	0.0779066	0.0448878	0.105233	0.0595493	0
182394	MS	0.0144982	0.0181172	0.0856498	0.0300847	0.0138826	0
	MYN	0.049713	0.0264001	0.0792521	0.0518978	0.00765146	0
97782	MS	0.0140572	0.0177392	0.0857203	0.0297025	0.0134246	0.000835766	0
	MYN	0.0434653	0.0201311	0.0744063	0.0430983	0.016451	0.00629502	0
RFC4	MS	0.0215678	0.025336	0.0929779	0.0372699	0.0209062	0.00751674	0.00768977	0
	MYN	0.0552049	0.0318573	0.0849631	0.0597142	0.000164897	0.0058164	0.0117804	0
182392	MS	0.0301189	0.0334514	0.0958694	0.0452743	0.0295601	0.0159246	0.0165689	0.0113327	0
	MYN	0.060591	0.0376504	0.0855383	0.0664357	0.00688637	0.0123635	0.0182627	0.00989668	0
ALB3	MS	0.00387801	0.00199518	0.0709107	0.0132095	0.00452919	0.0170444	0.0167412	0.0244115	0.0320656	0
	MYN	0.0264069	0.00372303	0.0598103	0.0188584	0.0406909	0.0233647	0.0171881	0.0289685	0.0342724	0
PSF2	MS	0.0071612	0.00327679	0.0678677	0.00920347	0.00787071	0.0210581	0.0207345	0.0283859	0.0360775	0.00403478	0
	MYN	0.0265575	0.00342127	0.0606185	0.019162	0.0403873	0.0231573	0.016928	0.0286976	0.034266	0.00101508	0
182390	MS	0.030863	0.0346421	0.101489	0.0465691	0.0301963	0.0167224	0.0169698	0.00930707	0.00947608	0.0337086	0.0376902	0
	MYN	0.0643998	0.041052	0.0931822	0.0727177	0.0131684	0.014847	0.0209665	0.00919558	0.00985069	0.0381507	0.0378905	0
182389	MS	0.0365375	0.0401742	0.104681	0.0521402	0.0359054	0.0220595	0.0224811	0.0152484	0.00897525	0.0390368	0.0430675	0.00699151	0
	MYN	0.0698555	0.0465871	0.0961493	0.080224	0.0206747	0.0202076	0.0265017	0.0151812	0.0106131	0.0434555	0.0433064	0.00702338	0
HDH1	MS	0.0304335	0.0342073	0.101024	0.0461384	0.0297683	0.016272	0.0165255	0.00887132	0.00921029	0.0332657	0.03725	0.000465776	0.00722206	0
	MYN	0.0625777	0.0392301	0.0914897	0.0701409	0.0105916	0.0130236	0.0191403	0.00737283	0.00904782	0.036324	0.0360651	0.00182688	0.00841384	0
TOC34	MS	0.0172174	0.0141199	0.0581271	0.0134364	0.017841	0.0277477	0.0277392	0.0352151	0.0401793	0.0133496	0.0115247	0.0441407	0.0483564	0.0436771	0
	MYN	0.0303345	0.0128052	0.0553785	0.0210924	0.0384569	0.0239891	0.0190583	0.0297743	0.0322199	0.00984997	0.0108012	0.0384179	0.0424574	0.036648	0
522875	MS	0.0283341	0.0315778	0.093627	0.0433369	0.0277967	0.0143871	0.0150847	0.0107481	0.00224472	0.030139	0.0341338	0.0108212	0.0111664	0.0104903	0.0379941	0
	MYN	0.0637094	0.040874	0.087599	0.0705142	0.010965	0.0157298	0.0216174	0.0129208	0.00336908	0.0374537	0.0374775	0.0106485	0.00907497	0.0104051	0.0349761	0
LPS1	MS	0.0178992	0.0167039	0.0636819	0.0218123	0.0182451	0.022852	0.0231279	0.0297395	0.0324201	0.0149563	0.0158679	0.0378734	0.0410859	0.0374096	0.00992265	0.0301787	0
	MYN	0.0382919	0.0203303	0.0586132	0.030096	0.0294533	0.0216715	0.0186151	0.0270017	0.0270225	0.0168904	0.017677	0.0346784	0.0376037	0.0330389	0.00820886	0.0293369	0
PDK1	MS	0.0115958	0.0151427	0.0828891	0.0271055	0.0110061	0.00302019	0.00286016	0.0105035	0.0185894	0.0140316	0.0180506	0.0197389	0.025036	0.0192893	0.024884	0.0169044	0.0205292	0
	MYN	0.0429294	0.0196391	0.0733763	0.0422919	0.0172574	0.00679278	0.00117423	0.0124626	0.0183756	0.016572	0.0163719	0.0216066	0.0269482	0.0197801	0.0180073	0.0217062	0.0174409	0
CGL70	MS	0.0460508	0.0497785	0.114615	0.0617364	0.0453954	0.0316996	0.0320408	0.0244971	0.0187525	0.0487428	0.0527573	0.0152811	0.0100233	0.0156849	0.0583637	0.0209917	0.0510769	0.0347114	0
	MYN	0.0790185	0.0556887	0.105546	0.0933389	0.0337896	0.0293086	0.0355578	0.0238945	0.0200416	0.0526662	0.0524653	0.0147917	0.00951156	0.0165714	0.0519594	0.0180349	0.047064	0.036099	0
NMDA1	MS	0.0405254	0.0443331	0.110863	0.0562308	0.0398502	0.0264676	0.0267054	0.019025	0.0159301	0.0434365	0.0474067	0.00974535	0.00725193	0.0101979	0.0537983	0.0180057	0.0471812	0.0294833	0.00653035	0
	MYN	0.104694	0.0716755	0.132021	0.0863369	0.0267876	0.0344391	0.0432386	0.0266227	0.0199012	0.0674785	0.0671749	0.0136192	0.00611294	0.016196	0.0652445	0.0158226	0.0562409	0.044045	0.00700197	0
DRG1	MS	0.0141148	0.0179433	0.0869421	0.0298191	0.0134385	0.00300631	0.00223922	0.00753688	0.0176004	0.0171731	0.0210714	0.0167756	0.0227431	0.016354	0.0288451	0.0163246	0.024827	0.00429992	0.0320196	0.0264117	0
	MYN	0.0608678	0.027849	0.088194	0.0425104	0.0170389	0.00938741	0.000587889	0.0172038	0.0239252	0.023652	0.0233484	0.0302073	0.0377135	0.0276305	0.021418	0.0280038	0.0124144	0.000218496	0.0508284	0.0438265	0
155027	MS	0.040673	0.0374599	0.0363355	0.0322354	0.0412965	0.0499204	0.0500774	0.0570724	0.0595344	0.0368022	0.0345879	0.0653422	0.0683584	0.0648783	0.0234561	0.0572923	0.0274688	0.0473099	0.0782817	0.0746132	0.0515048	0
	MYN	0.0295985	0.0335739	0.028326	0.00936167	0.0689109	0.0510631	0.0464719	0.0567281	0.0572663	0.033342	0.0342679	0.0648637	0.0678698	0.0631782	0.027429	0.059411	0.0302962	0.045401	0.0772961	0.0956986	0.0518721	0
MTP0618	MS	0.0201468	0.02254	0.0818679	0.033518	0.0198102	0.0109026	0.0116951	0.014311	0.0140465	0.0207689	0.024483	0.0204879	0.022817	0.0200444	0.0265395	0.0118029	0.0183805	0.0113008	0.0327561	0.0292382	0.0139086	0.0455418	0
	MYN	0.044049	0.02265	0.0678454	0.0414184	0.0181309	0.0128768	0.011547	0.0178806	0.018065	0.0189367	0.0193139	0.0253956	0.0285418	0.0237557	0.0143807	0.0206633	0.00928393	0.0104775	0.0380427	0.0449185	0.00109206	0.0395196	0
PR46b	MS	0.00467986	0.00599922	0.0731301	0.0173494	0.00480762	0.0133827	0.0131985	0.0208762	0.0279608	0.00423815	0.00814852	0.030103	0.0351619	0.0296511	0.0150165	0.0259965	0.0136757	0.0103743	0.0449682	0.0398483	0.013995	0.0381916	0.0165525	0
	MYN	0.032413	0.00957226	0.0636278	0.0272068	0.0323425	0.0175394	0.0115407	0.0232492	0.028221	0.00605527	0.00615122	0.0323817	0.0375022	0.0305563	0.00942422	0.0313985	0.013709	0.0107867	0.0467757	0.0591301	0.0153036	0.0362202	0.0133942	0
PR46a	MS	0.0454449	0.0491117	0.113098	0.0610793	0.0448043	0.0309949	0.0313909	0.0239992	0.0172704	0.0479971	0.0520258	0.0150138	0.00897124	0.0153767	0.0572237	0.0195141	0.0496877	0.0339838	0.00239997	0.00747912	0.0315341	0.0767638	0.0313168	0.0441329	0
	MYN	0.0740534	0.050749	0.100463	0.0862479	0.0266987	0.024349	0.0306271	0.019089	0.0149307	0.0476715	0.0474961	0.0102323	0.00436885	0.011914	0.0468214	0.0130941	0.0419461	0.0311245	0.00514271	8.8954e-05	0.0437375	0.0721967	0.032905	0.0417484	0
GCSH	MS	0.0287406	0.0325534	0.100034	0.0444457	0.0280651	0.0148191	0.0149938	0.00730863	0.0103141	0.0316871	0.0356417	0.00240652	0.00935666	0.00213467	0.0424465	0.0112284	0.0365436	0.017812	0.0175703	0.0117851	0.0146266	0.0639869	0.0196815	0.0281847	0.0173871	0
	MYN	0.0880133	0.0549945	0.11534	0.069656	0.0101067	0.0177581	0.0265577	0.00994178	0.00322031	0.0507976	0.0504939	0.00306177	0.010568	0.000484934	0.0485635	0.000858286	0.0395599	0.027364	0.0236829	0.0166809	0.0271455	0.0790176	0.0282376	0.0424492	0.016592	0
UBCH1	MS	0.00751983	0.00864368	0.0728854	0.0193355	0.00757122	0.0128661	0.0128628	0.0203497	0.0263907	0.00672578	0.01028	0.0293787	0.0340101	0.0289182	0.0148831	0.0243355	0.0116835	0.0100142	0.0439346	0.0390905	0.0140841	0.037459	0.0142075	0.00288072	0.0429648	0.027611	0
	MYN	0.0388491	0.0162758	0.0672241	0.0358584	0.0236909	0.0121735	0.00742477	0.0179839	0.0217593	0.0126995	0.0128558	0.026825	0.0314198	0.0250252	0.0118606	0.0248606	0.011551	0.00629505	0.0408278	0.0504785	0.00665204	0.0391649	0.00726402	0.00670622	0.0357343	0.0337976	0
MADS2	MS	0.0390889	0.0427838	0.107756	0.0547494	0.0384423	0.024679	0.0250474	0.0175987	0.0120703	0.0417121	0.0457333	0.00863006	0.00309877	0.00897907	0.0512995	0.0142651	0.0441398	0.0276827	0.00708062	0.00464457	0.0251355	0.0714377	0.0258991	0.0379074	0.00641357	0.0110219	0.0368543	0
	MYN	0.0739244	0.0506145	0.10045	0.0860823	0.0265331	0.0242154	0.0304891	0.018928	0.0149124	0.0475477	0.047367	0.0100336	0.00432068	0.0117286	0.0467528	0.0131332	0.0419191	0.0309951	0.00520709	0.000254558	0.0435719	0.0721778	0.0328623	0.0416319	0.000282475	0.0164264	0.0356381	0
PKY1	MS	0.0308341	0.0340844	0.0956418	0.0458397	0.0302934	0.0168147	0.0174926	0.0126111	0.00142419	0.0326436	0.0366364	0.0107881	0.00957961	0.0105429	0.0403483	0.00250663	0.0323513	0.0193812	0.0190826	0.0167065	0.0186389	0.0593094	0.0139852	0.028497	0.0174592	0.0117136	0.0268106	0.0126335	0
	MYN	0.0609395	0.0381348	0.0851199	0.0666112	0.00706188	0.0133215	0.019038	0.0112444	0.00145632	0.0346994	0.0347339	0.0111162	0.0111582	0.0104147	0.032233	0.00277516	0.0267291	0.0190721	0.0204296	0.0197257	0.0241007	0.0568886	0.0179507	0.0286444	0.0153803	0.0030448	0.0220919	0.0153878	0
DLA3	MS	0.0340369	0.0376362	0.102016	0.0495959	0.0334144	0.0195408	0.0199959	0.0129684	0.00647552	0.0364631	0.0404966	0.00579945	0.00269099	0.00586793	0.0456715	0.00860338	0.0384055	0.0224936	0.0127143	0.00946384	0.0203782	0.065698	0.0201612	0.0325542	0.0116069	0.00790698	0.031358	0.0057402	0.00726471	0
	MYN	0.0663113	0.0430733	0.0926491	0.0751509	0.0156016	0.0167435	0.0230352	0.0119947	0.00719216	0.0399056	0.0397745	0.00536744	0.00361979	0.00608882	0.0388408	0.00635988	0.0340686	0.0234393	0.0131208	0.011186	0.0326405	0.0643531	0.0249652	0.0339341	0.00798066	0.00549493	0.0278126	0.00791715	0.00794225	0
522872	MS	0.0286064	0.0317879	0.0932735	0.0434924	0.0280828	0.0148253	0.0155452	0.011509	0.00269091	0.0303114	0.0342897	0.0116464	0.011662	0.0113239	0.037885	0.000875709	0.0299172	0.0172571	0.0213794	0.0186074	0.0168677	0.0569383	0.0115412	0.0261435	0.0198287	0.0120963	0.0244023	0.0147546	0.00246356	0.00916209	0
	MYN	0.0604579	0.0376972	0.084507	0.0658463	0.00629707	0.0130997	0.0187198	0.011298	0.00180089	0.0342451	0.034292	0.0116099	0.011777	0.010846	0.031678	0.00330072	0.0261293	0.0187215	0.0210443	0.0204905	0.0233359	0.056279	0.0173785	0.0281913	0.0159981	0.00380961	0.0216163	0.0160061	0.000618923	0.00854982	0
LEU1S	MS	0.00313328	0.006476	0.0760437	0.0184426	0.00273974	0.0116424	0.0112799	0.0189158	0.0270767	0.00553944	0.00947102	0.0282214	0.0336982	0.0277823	0.018039	0.0252591	0.0169476	0.00866817	0.0433195	0.0379357	0.0116339	0.0413611	0.0170705	0.00333579	0.0426373	0.0261723	0.00553709	0.0363151	0.0277624	0.0311617	0.0255142	0
	MYN	0.0314181	0.00809421	0.064731	0.0260649	0.0334843	0.0183071	0.0120472	0.023801	0.0296694	0.00532448	0.00491216	0.0329961	0.0384936	0.0311717	0.0118021	0.0329309	0.0166933	0.0115463	0.0476031	0.0602719	0.0164455	0.0377608	0.015996	0.00300276	0.042656	0.043591	0.00893089	0.0425223	0.030215	0.034984	0.0298003	0
SPL2	MS	0.00462951	0.00788087	0.0767879	0.0198271	0.00420477	0.0102906	0.00997731	0.0176519	0.0256089	0.00676399	0.0107678	0.0269456	0.0323217	0.0265023	0.0186861	0.0237779	0.0167709	0.00728831	0.0419895	0.0366763	0.0105073	0.0418535	0.0156305	0.00367528	0.0412719	0.0249363	0.00510938	0.0349683	0.0262822	0.0297694	0.0240262	0.00149802	0
	MYN	0.04001	0.0167179	0.0710592	0.0381744	0.0213748	0.00970544	0.00356845	0.0153188	0.021188	0.0136676	0.0134528	0.0244885	0.0298697	0.0226616	0.0158237	0.0244965	0.0164292	0.00292174	0.0390141	0.0481625	0.00433598	0.0432468	0.0109467	0.00797247	0.0340449	0.0314815	0.00487867	0.0339148	0.0218277	0.026358	0.0214522	0.00862611	0
HGRP1	MS	0.00821863	0.0120061	0.081446	0.0239207	0.00756254	0.00644849	0.00590908	0.0133499	0.0223445	0.0112343	0.0151211	0.0226489	0.0283649	0.0222177	0.0233264	0.0207283	0.0205586	0.00389368	0.0378335	0.0323281	0.00595037	0.0463707	0.0147451	0.00831643	0.0372489	0.0205473	0.0090505	0.0308816	0.0231882	0.0258981	0.0211084	0.0056968	0.00468184	0
	MYN	0.0432189	0.0198734	0.074981	0.0427592	0.0167901	0.00688646	0.0014456	0.0120025	0.0191268	0.0171159	0.0167736	0.0211888	0.0269699	0.0193708	0.0197287	0.0224938	0.0197573	0.00247423	0.0358861	0.0435777	0.00024876	0.0471567	0.0129461	0.0117213	0.0310214	0.0268968	0.00837222	0.0308724	0.0199738	0.0235651	0.0196859	0.0118618	0.00392218	0
UTP1	MS	0.0489513	0.052743	0.118446	0.0646588	0.0482798	0.0347916	0.0350659	0.0274105	0.0226721	0.0518071	0.0557931	0.0181037	0.0137674	0.0185431	0.061856	0.0248948	0.0548264	0.0378117	0.00419704	0.00845864	0.0348436	0.0821252	0.0365842	0.0481504	0.00644317	0.0202232	0.0472727	0.0106903	0.0230927	0.0164303	0.025332	0.0463249	0.0450432	0.0407439	0
	MYN	0.0830577	0.0597099	0.110391	0.0991023	0.039553	0.033458	0.0396238	0.027856	0.0248534	0.056802	0.0565501	0.0186606	0.0142477	0.0204852	0.0565276	0.022973	0.0518499	0.0402412	0.00498215	0.0127654	0.0565919	0.0821169	0.0427604	0.0509933	0.00993428	0.0294464	0.0452233	0.00994169	0.025312	0.017796	0.0259293	0.0516567	0.0431352	0.0398407	0
MTP0796	MS	0.0478237	0.0516294	0.117661	0.0635292	0.0471486	0.033729	0.0339838	0.0263116	0.0220073	0.0507211	0.054697	0.0170141	0.0130469	0.0174602	0.0609109	0.0242112	0.0540084	0.0367477	0.00414122	0.00729838	0.0337101	0.0813541	0.0358284	0.0471018	0.00652996	0.0190835	0.0462768	0.00994876	0.0225003	0.0156714	0.0246844	0.0452263	0.0439588	0.039625	0.00136416	0
	MYN	0.114838	0.0818188	0.142164	0.0964803	0.036931	0.0445824	0.053382	0.0367661	0.0300446	0.0776219	0.0773182	0.0237625	0.0162563	0.0263394	0.0753878	0.025966	0.0663842	0.0541884	0.00314141	0.0101434	0.0539699	0.105842	0.0550619	0.0692735	0.0102323	0.0268243	0.0606219	0.0103979	0.0298691	0.0213294	0.0306339	0.0704153	0.0583058	0.0537211	0.00262205	0

## Sheet: S12
Supplementary Table 12. Distance between two points for dN and dS values of V. carteri gametologs
Gene name	Method	ARP4	L7Ae	MAPKK1	WDR57	LEU1S	UNC50	PTC1	EFG8	PSF2	METM1	HSP70b	DRG1	SPS1	AIP1	ATPvC1	MAT3	RGP1	CRB1	EIF5Bb	SelEF	TOC34	DHC1b	ALB3-1	SPL2	NMT1	MME6	MOT41	UTP1	ATPvL1	FTT2	UCP2	FA1	PRX1	BFR1	AMPKR1	HPRG1	PKY1	MT2177	MADS2	UBCH1	GCSH	PR46a	PR46b	RPL37a	MT2215	BBS2
ARP4	MS	0
	MYN	0
L7Ae	MS	NA	0
	MYN	NA	0
MAPKK1	MS	0.00780534	NA	0
	MYN	0.00911377	NA	0
WDR57	MS	0.87729	NA	0.869588	0
	MYN	0.737236	NA	0.728322	0
LEU1S	MS	2.50115	NA	2.49335	1.63839	0
	MYN	3.78098	NA	3.77187	3.0622	0
UNC50	MS	2.57249	NA	2.56469	1.70592	0.0873439	0
	MYN	1.68947	NA	1.68038	0.964468	2.09777	0
PTC1	MS	1.98235	NA	1.97455	1.11642	0.522171	0.590333	0
	MYN	1.54602	NA	1.53693	0.823434	2.23912	0.143977	0
EFG8	MS	0.624841	NA	0.617063	0.259227	1.87821	1.94858	1.35827	0
	MYN	0.59806	NA	0.588984	0.159689	3.18539	1.09158	0.948316	0
PSF2	MS	0.685485	NA	0.678335	0.271459	1.88714	1.95105	1.36553	0.222086	0
	MYN	0.580782	NA	0.572773	0.243003	3.27886	1.18394	1.04653	0.2366	0
METM1	MS	2.35604	NA	2.34824	1.49946	0.158078	0.243936	0.390483	1.7349	1.75305	0
	MYN	1.60898	NA	1.59987	0.901168	2.1721	0.144423	0.120448	1.01495	1.13212	0
HSP70b	MS	1.55822	NA	1.55042	0.700699	0.942997	1.01466	0.42572	0.935377	0.960173	0.800097	0
	MYN	1.63443	NA	1.62532	0.920375	2.14684	0.0995867	0.111084	1.03863	1.14808	0.0448813	0
DRG1	MS	0.834063	NA	0.826259	0.132287	1.66709	1.73865	1.14876	0.214694	0.331615	1.52244	0.72418	0
	MYN	0.551217	NA	0.542111	0.214611	3.23012	1.13864	0.995033	0.0549692	0.255952	1.05851	1.08336	0
SPS1	MS	3.29614	NA	3.28833	2.43285	0.795192	0.727667	1.31648	2.6734	2.67869	0.941657	1.73813	2.4621	0
	MYN	4.19132	NA	4.18221	3.47205	0.410347	2.50758	2.64914	3.59566	3.68781	2.58245	2.55715	3.64045	0
AIP1	MS	2.04933	NA	2.04166	1.17259	0.599065	0.63137	0.304252	1.42956	1.38878	0.534953	0.575716	1.23612	1.33176	0
	MYN	1.27576	NA	1.26708	0.546949	2.58982	0.539073	0.435312	0.703521	0.713226	0.552368	0.545829	0.758088	2.99615	0
ATPvC1	MS	1.41577	NA	1.40798	0.548474	1.09005	1.1585	0.568378	0.791034	0.803537	0.951377	0.15922	0.584515	1.88481	0.665913	0
	MYN	1.59508	NA	1.58598	0.872474	2.19	0.0956845	0.0491468	0.997415	1.09499	0.102185	0.0761816	1.04405	2.60001	0.473284	0
MAT3	MS	2.61971	NA	2.61194	1.74532	0.238293	0.164983	0.649215	1.99494	1.97929	0.373631	1.07229	1.78956	0.723228	0.609861	1.20509	0
	MYN	1.83865	NA	1.82964	1.10353	1.97843	0.203704	0.32683	1.24215	1.30659	0.347119	0.302311	1.29214	2.38558	0.612146	0.286644	0
RGP1	MS	2.20799	NA	2.20032	1.33109	0.495409	0.510766	0.375456	1.58773	1.54743	0.470186	0.717702	1.39297	1.18751	0.158871	0.81859	0.464417	0
	MYN	1.71712	NA	1.70829	0.980902	2.1529	0.302289	0.345665	1.13038	1.16235	0.427883	0.388238	1.18323	2.55663	0.449913	0.33151	0.212648	0
CRB1	MS	1.76557	NA	1.75784	0.888754	0.780246	0.836791	0.283043	1.14227	1.1204	0.664638	0.285356	0.943396	1.56244	0.299304	0.367073	0.85916	0.451738	0
	MYN	1.55143	NA	1.54242	0.816295	2.25763	0.192162	0.139803	0.955315	1.02236	0.251858	0.226656	1.00569	2.66606	0.349932	0.151333	0.287298	0.226186	0
EIF5Bb	MS	3.19803	NA	3.19023	2.33169	0.697735	0.625922	1.21621	2.57437	2.57505	0.848447	1.63987	2.36404	0.115218	1.22087	1.78442	0.611366	1.0751	1.45679	0
	MYN	2.35097	NA	2.34186	1.62754	1.43511	0.663162	0.805517	1.75364	1.8441	0.74812	0.718401	1.79977	1.84465	1.16488	0.756377	0.554662	0.7507	0.82482	0
SelEF	MS	1.75956	NA	1.75178	0.888051	0.754266	0.818739	0.234423	1.13472	1.13298	0.624863	0.224501	0.928818	1.54632	0.35531	0.344322	0.860771	0.493447	0.102866	1.44403	0
	MYN	1.83891	NA	1.82982	1.11202	1.95115	0.149985	0.29396	1.24091	1.3283	0.267927	0.227243	1.28826	2.36063	0.66282	0.245522	0.131414	0.324929	0.314388	0.516045	0
TOC34	MS	0.602811	NA	0.59533	0.289315	1.92752	1.9946	1.40545	0.127757	0.114143	1.78876	0.989712	0.300804	2.72176	1.45069	0.837747	2.03127	1.60955	1.17287	2.6202	1.17622	0
	MYN	0.580534	NA	0.571803	0.165247	3.22735	1.12958	0.988672	0.117892	0.118786	1.06577	1.08543	0.143122	3.63716	0.69541	1.03771	1.26625	1.13731	0.979291	1.79259	1.27693	0
DHC1b	MS	0.636696	NA	0.628912	0.249752	1.86586	1.93639	1.3461	0.0134682	0.227557	1.72237	0.922967	0.201629	2.66104	1.41889	0.779078	1.98325	1.57697	1.13108	2.56214	1.12289	0.137514	0
	MYN	0.715868	NA	0.706774	0.10694	3.06655	0.97363	0.830153	0.119066	0.306213	0.895895	0.919731	0.165325	3.47684	0.605922	0.879212	1.12708	1.02177	0.840881	1.63524	1.12316	0.197947	0
ALB3-1	MS	1.37098	NA	1.36335	0.496279	1.1853	1.24473	0.670132	0.755147	0.712885	1.06054	0.331696	0.574886	1.9712	0.679114	0.199583	1.26677	0.837972	0.409065	1.86583	0.436139	0.771581	0.745157	0
	MYN	1.12612	NA	1.11732	0.391784	2.70568	0.620881	0.493733	0.546177	0.576818	0.597562	0.602846	0.600431	3.1139	0.159653	0.539321	0.730135	0.591259	0.448155	1.27279	0.7594	0.546058	0.446491	0
SPL2	MS	1.26681	NA	1.259	0.414997	1.23451	1.30578	0.71596	0.643919	0.681609	1.09111	0.291521	0.432873	2.02965	0.825218	0.159386	1.35883	0.977938	0.52646	1.93122	0.499411	0.70208	0.631475	0.261266	0
	MYN	1.83244	NA	1.82333	1.11762	1.9487	0.172241	0.297123	1.2368	1.34323	0.225617	0.198174	1.28145	2.35902	0.711242	0.249544	0.244608	0.425755	0.363859	0.522511	0.113674	1.28279	1.1179	0.788196	0
NMT1	MS	1.17939	NA	1.17161	0.311621	1.32752	1.39605	0.805948	0.554559	0.572559	1.18788	0.389343	0.352451	2.12237	0.884274	0.237571	1.44041	1.04073	0.590965	2.02196	0.58024	0.600894	0.542837	0.245919	0.114687	0
	MYN	1.2792	NA	1.27012	0.555882	2.50707	0.410527	0.267964	0.681192	0.782569	0.35047	0.365633	0.728788	2.9171	0.288111	0.317101	0.569298	0.502886	0.290816	1.07334	0.559723	0.721121	0.563569	0.264112	0.561994	0
MME6	MS	0.649889	NA	0.6421	0.239013	1.85234	1.92298	1.33272	0.027534	0.232434	1.70871	0.90941	0.187643	2.64751	1.40677	0.765886	1.97025	1.56477	1.11852	2.54871	1.1098	0.147236	0.0141168	0.73371	0.6179	0.529859	0
	MYN	0.648587	NA	0.639495	0.1313	3.13386	1.04088	0.897446	0.0523842	0.267792	0.963046	0.987032	0.0987898	3.54415	0.663562	0.946513	1.19339	1.08521	0.906901	1.70257	1.19037	0.15114	0.0673413	0.504964	1.18519	0.630723	0
MOT41	MS	1.40821	NA	1.40048	0.531906	1.11514	1.17916	0.59411	0.784805	0.772105	0.983333	0.224051	0.588026	1.90683	0.648112	0.0914027	1.21361	0.805035	0.357479	1.80383	0.360897	0.817926	0.773652	0.110891	0.200873	0.236419	0.761147	0
	MYN	1.0716	NA	1.06263	0.335201	2.73206	0.635534	0.498224	0.47914	0.548561	0.588736	0.601539	0.531588	3.14146	0.251248	0.546526	0.768364	0.651764	0.481194	1.29695	0.78091	0.49824	0.370342	0.102365	0.795219	0.23871	0.433451	0
UTP1	MS	0.017227	NA	0.0102473	0.86037	2.48489	2.55611	1.96594	0.608241	0.668291	2.33993	1.54193	0.817806	3.2799	2.03233	1.39922	2.60304	2.191	1.74873	3.18169	1.74295	0.585617	0.620144	1.35393	1.25048	1.16276	0.633375	1.39139	0
	MYN	0.0170216	NA	0.00909988	0.720424	3.76503	1.67318	1.52977	0.581687	0.563909	1.5931	1.6184	0.535104	4.17537	1.25877	1.57883	1.82202	1.70022	1.53479	2.33479	1.82258	0.563561	0.699622	1.10919	1.81644	1.26286	0.632322	1.05486	0
ATPvL1	MS	0.191062	NA	0.183261	0.688326	2.31012	2.38143	1.7913	0.434147	0.512936	2.16516	1.36717	0.643029	3.10512	1.86089	1.22486	2.42909	2.01941	1.57576	3.00697	1.56876	0.420843	0.44587	1.1834	1.07575	0.988684	0.458981	1.21831	0.174786	0
	MYN	0.190337	NA	0.18123	0.550701	3.59073	1.49926	1.35577	0.40814	0.418583	1.4188	1.44411	0.360883	4.00107	1.09358	1.40481	1.6497	1.53158	1.3626	2.16064	1.64877	0.399099	0.525635	0.941534	1.64214	1.08909	0.458392	0.883718	0.174308	0
FTT2	MS	0.298724	NA	0.290919	0.584426	2.20246	2.27396	1.68392	0.328029	0.42836	2.05734	1.25957	0.535392	2.99742	1.75678	1.11791	2.32251	1.91512	1.47028	2.89942	1.46198	0.327458	0.339417	1.08043	0.968208	0.88215	0.352292	1.1128	0.282596	0.107903	0
	MYN	0.42429	NA	0.415177	0.334187	3.35671	1.26667	1.12297	0.179843	0.289271	1.18469	1.21029	0.128536	3.76705	0.881	1.17194	1.42066	1.31019	1.13415	1.9273	1.41638	0.212158	0.293814	0.724729	1.40824	0.857076	0.227268	0.658972	0.408436	0.234194	0
UCP2	MS	0.142287	NA	0.137059	0.769285	2.40435	2.47353	1.88332	0.527861	0.557605	2.26216	1.4622	0.742061	3.19946	1.93595	1.31502	2.51456	2.09482	1.65712	3.09945	1.65684	0.485272	0.54067	1.25685	1.17106	1.0775	0.554543	1.30099	0.127142	0.135327	0.226334	0
	MYN	0.139782	NA	0.133887	0.630067	3.68865	1.59221	1.44986	0.505062	0.451945	1.51969	1.54258	0.465005	4.0988	1.15772	1.499	1.73336	1.60321	1.44623	2.25526	1.74066	0.467447	0.624081	1.01224	1.7407	1.18194	0.557261	0.965034	0.12492	0.137635	0.347462	0
FA1	MS	0.112618	NA	0.106411	0.778448	2.41006	2.48005	1.88972	0.531938	0.576099	2.26679	1.46731	0.744877	3.20525	1.94809	1.32181	2.52345	2.1069	1.66713	3.10593	1.66456	0.498161	0.544424	1.26908	1.17586	1.08455	0.558085	1.31033	0.0961844	0.116857	0.218025	0.037874	0
	MYN	0.112914	NA	0.10558	0.6349	3.68861	1.59368	1.45081	0.503256	0.468835	1.51801	1.54188	0.460266	4.09887	1.16852	1.49995	1.73827	1.61207	1.45098	2.25632	1.74259	0.474793	0.622214	1.02081	1.74006	1.18316	0.554984	0.970074	0.0965023	0.113647	0.338211	0.0395103	0
PRX1	MS	3.4955	NA	3.4877	2.63174	0.994471	0.926084	1.51547	2.87268	2.87677	1.14099	1.93745	2.66146	0.199403	1.52344	2.08384	0.913631	1.37641	1.75939	0.303173	1.74482	2.92056	2.86033	2.16836	2.22897	2.32141	2.84681	2.10511	3.47927	3.30449	3.19679	3.39861	3.40451	0
	MYN	1.53443	NA	1.52533	0.813415	2.24969	0.156851	0.0159794	0.936943	1.03784	0.117698	0.11446	0.983326	2.65978	0.435128	0.0611931	0.342338	0.360485	0.151141	0.816703	0.306715	0.97866	0.818604	0.488458	0.305394	0.257573	0.885925	0.489946	1.51822	1.34414	1.11112	1.43905	1.43969	0
BFR1	MS	0.030103	NA	0.0228902	0.847675	2.47264	2.54379	1.95359	0.595774	0.655462	2.32779	1.52966	0.805579	3.26768	2.01957	1.38678	2.59051	2.17825	1.73608	3.16939	1.73047	0.572749	0.607711	1.34114	1.2382	1.15026	0.620969	1.37876	0.012878	0.162638	0.270516	0.11637	0.0842235	3.46703	0
	MYN	0.0325504	NA	0.0239966	0.704829	3.74983	1.65779	1.5144	0.566265	0.548873	1.57794	1.60316	0.519828	4.16017	1.24321	1.56347	1.80648	1.68462	1.51924	2.31946	1.80717	0.547986	0.684265	1.0936	1.80121	1.24745	0.616955	1.03928	0.0155998	0.159148	0.393332	0.113147	0.0825262	1.50287	0
AMPKR1	MS	0.672319	NA	0.664761	0.216029	1.85414	1.92122	1.33207	0.11893	0.108948	1.71548	0.916602	0.238808	2.64838	1.37893	0.764402	1.95824	1.53777	1.10005	2.54684	1.10287	0.073385	0.121993	0.699868	0.6295	0.527645	0.125047	0.744778	0.655178	0.487656	0.389989	0.557422	0.569232	2.84718	0.642339	0
	MYN	0.645553	NA	0.636747	0.0980292	3.15987	1.06209	0.92129	0.114733	0.157397	0.999111	1.0184	0.160634	3.56966	0.631734	0.970308	1.19898	1.07163	0.91195	1.72507	1.20939	0.0675448	0.149669	0.480573	1.21563	0.653842	0.123107	0.430827	0.628627	0.461849	0.25964	0.53448	0.540984	0.911345	0.613032	0
HPRG1	MS	0.0302158	NA	0.0236455	0.848804	2.47441	2.54547	1.95525	0.597299	0.655386	2.32968	1.53142	0.80739	3.26947	2.02055	1.38833	2.59192	2.17925	1.7373	3.17111	1.73196	0.573283	0.609282	1.34204	1.23994	1.15173	0.622574	1.38001	0.0134134	0.164621	0.272524	0.114004	0.0827712	3.46882	0.00473123	0.64305	0
	MYN	0.0276982	NA	0.0208793	0.711805	3.75817	1.66573	1.5224	0.574158	0.553276	1.58636	1.61144	0.528078	4.16851	1.24934	1.57148	1.81386	1.69123	1.52659	2.32756	1.81507	0.554307	0.692321	1.10012	1.80952	1.25534	0.624994	1.04644	0.0119207	0.167729	0.401899	0.11302	0.0852164	1.51092	0.0104106	0.619603	0
PKY1	MS	0.0116257	NA	0.00517521	0.865915	2.49025	2.56151	1.97134	0.613697	0.67387	2.34525	1.5473	0.823164	3.28526	2.03789	1.40466	2.60852	2.19656	1.75426	3.18708	1.74841	0.591224	0.625586	1.35951	1.25586	1.16822	0.638806	1.39691	0.00560796	0.180135	0.287908	0.131903	0.101432	3.48462	0.0184855	0.660775	0.0187431	0
	MYN	0.0112916	NA	0.00452464	0.72614	3.77052	1.67876	1.53534	0.587293	0.569548	1.59857	1.62391	0.540636	4.18087	1.26451	1.58441	1.8277	1.70595	1.54046	2.34035	1.82818	0.569305	0.705194	1.11493	1.82194	1.26846	0.637898	1.06056	0.00574502	0.179804	0.413891	0.129701	0.101918	1.52378	0.0213336	0.634365	0.0168391	0
MT2177	MS	0.00464133	NA	0.00344655	0.872998	2.49665	2.56801	1.97787	0.620423	0.681762	2.35151	1.55372	0.82956	3.29162	2.04508	1.41133	2.61531	2.20374	1.76124	3.19354	1.75513	0.598776	0.632264	1.36678	1.26231	1.17497	0.645446	1.40387	0.0135748	0.186579	0.294205	0.14001	0.109638	3.49099	0.0263056	0.668202	0.0269139	0.00820943	0
	MYN	0.0063977	NA	0.00648961	1.01024	5.33939	2.37397	2.17324	0.834669	0.710919	2.26884	2.3035	0.771937	5.9195	1.70491	2.24273	2.55851	2.33829	2.15642	3.31182	2.58284	0.776991	1.00281	1.52597	2.58376	1.79429	0.907649	1.47977	0.0159682	0.26243	0.593584	0.122951	0.122971	2.15806	0.037362	0.872505	0.0254016	0.00825554	0
MADS2	MS	0.00767402	NA	0.00459837	0.870356	2.49477	2.56602	1.97586	0.618196	0.677955	2.34978	1.55182	0.827686	3.28978	2.04231	1.40917	2.61301	2.20098	1.75872	3.19159	1.75291	0.595519	0.63009	1.3639	1.26038	1.17272	0.643313	1.40138	0.00998623	0.184658	0.292434	0.134797	0.104947	3.48914	0.0227825	0.665121	0.0226003	0.00452736	0.00569091	0
	MYN	0.00745446	NA	0.00542857	0.730465	3.77496	1.68318	1.53977	0.591708	0.573406	1.60301	1.62835	0.54507	4.1853	1.26871	1.58883	1.83207	1.71023	1.54484	2.34478	1.8326	0.573535	0.709619	1.1192	1.82638	1.27288	0.642323	1.06491	0.0100508	0.184242	0.418332	0.132491	0.105463	1.52821	0.0256356	0.638634	0.0202482	0.00444124	0.00197496	0
UBCH1	MS	NA	NA	NA	NA	NA	NA	NA	NA	NA	NA	NA	NA	NA	NA	NA	NA	NA	NA	NA	NA	NA	NA	NA	NA	NA	NA	NA	NA	NA	NA	NA	NA	NA	NA	NA	NA	NA	NA	NA	0
	MYN	NA	NA	NA	NA	NA	NA	NA	NA	NA	NA	NA	NA	NA	NA	NA	NA	NA	NA	NA	NA	NA	NA	NA	NA	NA	NA	NA	NA	NA	NA	NA	NA	NA	NA	NA	NA	NA	NA	NA	0
GCSH	MS	NA	NA	NA	NA	NA	NA	NA	NA	NA	NA	NA	NA	NA	NA	NA	NA	NA	NA	NA	NA	NA	NA	NA	NA	NA	NA	NA	NA	NA	NA	NA	NA	NA	NA	NA	NA	NA	NA	NA	NA	0
	MYN	NA	NA	NA	NA	NA	NA	NA	NA	NA	NA	NA	NA	NA	NA	NA	NA	NA	NA	NA	NA	NA	NA	NA	NA	NA	NA	NA	NA	NA	NA	NA	NA	NA	NA	NA	NA	NA	NA	NA	NA	0
PR46a	MS	NA	NA	NA	NA	NA	NA	NA	NA	NA	NA	NA	NA	NA	NA	NA	NA	NA	NA	NA	NA	NA	NA	NA	NA	NA	NA	NA	NA	NA	NA	NA	NA	NA	NA	NA	NA	NA	NA	NA	NA	NA	0
	MYN	NA	NA	NA	NA	NA	NA	NA	NA	NA	NA	NA	NA	NA	NA	NA	NA	NA	NA	NA	NA	NA	NA	NA	NA	NA	NA	NA	NA	NA	NA	NA	NA	NA	NA	NA	NA	NA	NA	NA	NA	NA	0
PR46b	MS	0.0266086	NA	0.0188044	0.85098	2.47455	2.54588	1.95575	0.598297	0.661017	2.32944	1.53161	0.807455	3.26953	2.02313	1.3892	2.59319	2.18178	1.73918	3.17142	1.73301	0.577237	0.610135	1.34488	1.2402	1.15285	0.623316	1.3818	0.0117903	0.164458	0.272119	0.125259	0.0921896	3.4689	0.00980241	0.646482	0.014008	0.0162152	0.0221301	0.0206711	NA	NA	NA	0
	MYN	0.0283894	NA	0.0192769	0.709404	3.75259	1.66113	1.51767	0.569758	0.555752	1.5806	1.60604	0.522838	4.16294	1.24861	1.56672	1.81053	1.68952	1.52332	2.32259	1.81058	0.553263	0.687516	1.09862	1.80405	1.25088	0.620242	1.04362	0.0137012	0.161956	0.395905	0.122391	0.090855	1.50607	0.00962609	0.618049	0.0164408	0.0183846	0.033734	0.0227606	NA	NA	NA	0
RPL37a	MS	0.0206553	NA	0.0136797	0.857098	2.48181	2.553	1.96282	0.605073	0.664846	2.3369	1.53884	0.814735	3.27684	2.02902	1.39607	2.59985	2.1877	1.74548	3.17859	1.73978	0.58223	0.61699	1.35061	1.24739	1.15958	0.630232	1.38815	0.00345409	0.171735	0.279576	0.123959	0.0927991	3.4762	0.0094823	0.651819	0.0100534	0.00902969	0.0170249	0.0133026	NA	NA	NA	0.0102435	0
	MYN	0.0189947	NA	0.0112669	0.718653	3.76355	1.67159	1.5282	0.580085	0.561849	1.59163	1.6169	0.533581	4.17389	1.25688	1.57727	1.82033	1.69839	1.53309	2.33324	1.82099	0.561694	0.698058	1.10736	1.81494	1.26127	0.630753	1.05312	0.00217522	0.172831	0.406988	0.122752	0.0943591	1.51666	0.0138491	0.626795	0.00977056	0.00770923	0.0180229	0.0118413	NA	NA	NA	0.0131779	0
MT2215	MS	0.00213048	NA	0.00976957	0.879334	2.50309	2.57444	1.98431	0.626832	0.687614	2.35796	1.56016	0.835999	3.29806	2.05139	1.41774	2.62171	2.21005	1.7676	3.19997	1.76155	0.604914	0.638679	1.37305	1.26875	1.18138	0.651866	1.41024	0.0193484	0.193012	0.300647	0.144276	0.114714	3.49743	0.0322218	0.674409	0.0323439	0.0137506	0.00644351	0.00978438	NA	NA	NA	0.0285561	0.0227802	0
	MYN	0.00254441	NA	0.0154317	1.01918	5.34834	2.38291	2.18218	0.843611	0.719862	2.27778	2.31244	0.780879	5.92845	1.71385	2.25168	2.56746	2.34723	2.16537	3.32076	2.59178	0.785934	1.01175	1.53491	2.5927	1.80323	0.916591	1.48871	0.0249104	0.271372	0.602526	0.131893	0.131913	2.16701	0.0463042	0.881447	0.0343437	0.0171977	0.00894211	0.0109171	NA	NA	NA	0.0426761	0.0269651	0
BBS2	MS	0.00703811	NA	0.00370486	0.870639	2.49491	2.56618	1.97602	0.618397	0.678472	2.34989	1.55196	0.827822	3.28991	2.04262	1.40936	2.61323	2.20129	1.75898	3.19174	1.75311	0.595923	0.630282	1.36423	1.26053	1.17293	0.643497	1.40163	0.0103126	0.184793	0.292545	0.13563	0.105649	3.48928	0.0231745	0.66549	0.0231777	0.00472574	0.00469338	0.00102231	NA	NA	NA	0.020623	0.0136968	0.00916682	0
	MYN	0.00655129	NA	0.00493221	0.731072	3.77538	1.68366	1.54024	0.592203	0.574243	1.60342	1.62878	0.545515	4.18572	1.26941	1.5893	1.83263	1.71087	1.5454	2.34523	1.83308	0.574211	0.71009	1.11985	1.82681	1.27337	0.642796	1.06549	0.010658	0.184669	0.418733	0.133517	0.106375	1.52867	0.026257	0.639285	0.0211603	0.004933	0.00141419	0.00108264	NA	NA	NA	0.0230122	0.0125381	0.0103563	0

## Sheet: S14
Supplementary Table 14. Numbers of codons in individual MT locus genes, summed numbers of all autosomal genes, and results of correlation analysis
					Codon
		Pearson's product moment correlation coefficient	p-value	Uniqe/ Gametolog	AAA	AAC	AAG	AAT	ACA	ACC	ACG	ACT	AGA	AGC	AGG	AGT	ATA	ATC	ATG	ATT	CAA	CAC	CAG	CAT	CCA	CCC	CCG	CCT	CGA	CGC	CGG	CGT	CTA	CTC	CTG	CTT	GAA	GAC	GAG	GAT	GCA	GCC	GCG	GCT	GGA	GGC	GGG	GGT	GTA
Sum of autosomal genes					14176	16965	25600	12277	23729	19245	20786	14404	19325	31916	22347	14362	7492	21029	28659	12182	24867	25371	37265	23364	25090	20876	26405	19724	20339	34621	26038	18139	8840	24266	35116	16861	20944	27255	31140	22283	35022	35644	37792	33206	23215	39872	21880	19335	9914
mt- gene name	03265m	0.00926973	0.942519	Gametolog	0	3	0	0	3	0	1	0	6	2	1	1	1	1	0	0	2	8	3	7	10	2	3	9	6	10	8	8	2	5	2	2	3	5	1	3	10	10	10	13	9	9	0	6	3
	PRP1m	0.0149848	0.907207	Gametolog	3	2	1	2	3	0	1	2	5	4	2	3	0	3	1	3	8	5	7	10	3	0	1	5	9	2	3	1	4	0	2	1	7	6	1	4	3	3	4	3	7	5	2	3	4
	07825m	0.031339	0.807367	MTS gene	2	4	3	4	4	2	8	1	5	18	3	1	0	7	4	2	10	14	20	5	9	12	9	2	3	17	5	4	2	8	16	2	2	1	4	3	3	5	8	1	2	1	3	1	0
	HAR1m	0.0516842	0.687474	Gametolog	0	1	3	1	2	2	5	2	2	5	0	3	2	2	2	2	1	2	2	2	4	2	1	0	5	4	3	0	0	2	2	1	2	0	3	3	1	1	1	3	1	1	0	2	0
	ACTB1m	0.0635352	0.620814	Gametolog	3	0	1	1	4	1	1	0	0	1	1	0	1	0	3	1	1	2	3	2	1	0	0	0	0	1	1	1	2	2	0	0	0	0	0	0	1	0	0	0	0	1	2	0	0
	07040m	0.0725477	0.572044	MTS gene	0	0	0	2	2	0	1	1	2	0	2	0	0	3	0	2	2	1	3	1	0	0	1	1	3	0	1	0	1	0	0	2	2	2	0	1	2	4	2	3	1	0	1	0	1
	CKK-CNB1m	0.0981459	0.444117	Gametolog	10	8	27	4	18	14	4	13	13	17	22	11	7	14	28	6	19	15	14	13	11	0	3	4	8	6	8	3	1	11	24	8	8	6	6	4	8	4	5	8	2	4	7	3	4
	06377m	0.0983518	0.443157	MTS gene	1	2	4	2	1	0	0	1	2	2	1	2	1	0	2	0	1	1	3	2	2	2	0	0	2	1	0	0	1	2	4	3	0	1	3	1	3	1	0	1	0	2	3	1	1
	07769m	0.0983518	0.443157	MTS gene	1	1	1	1	4	0	0	1	0	4	2	1	1	1	1	0	3	2	0	2	1	0	0	1	2	2	0	0	0	0	1	3	1	0	0	4	1	0	0	4	0	2	1	1	1
	07489m	0.107573	0.401371	MTS gene	1	0	1	0	3	1	2	2	0	1	2	1	1	2	0	2	1	3	1	5	2	0	0	1	0	0	1	1	0	0	0	2	1	1	0	2	1	2	2	1	0	1	1	0	2
	ALP1m1	0.110769	0.387447	Gametolog	2	2	3	1	0	3	1	4	6	3	2	5	2	2	0	1	5	0	0	3	1	1	2	3	3	3	3	2	2	3	2	4	6	2	0	4	4	1	2	3	5	6	2	3	0
	ALP1m2	0.116394	0.363644	Gametolog	1	1	3	1	0	3	1	2	3	2	2	4	1	1	0	0	3	0	0	3	1	0	1	2	2	3	2	2	1	3	2	4	5	2	0	4	2	1	2	3	3	4	3	3	0
	ALP1m3	0.119996	0.348883	Gametolog	4	2	2	1	0	3	1	4	9	3	3	3	2	2	0	1	6	1	1	5	1	2	3	3	4	3	4	2	2	3	2	2	7	2	1	5	4	1	2	3	5	7	3	5	0
	ALP1m4	0.122234	0.339901	Gametolog	2	2	3	1	0	3	1	4	6	3	2	5	2	2	0	1	5	0	0	3	1	1	2	3	3	3	3	2	2	3	2	4	6	2	0	4	4	1	2	3	5	6	2	3	0
	ALP1m5	0.126264	0.324096	Gametolog	3	1	2	1	0	3	1	2	6	2	3	2	1	1	0	0	4	1	1	5	1	1	2	2	3	3	3	2	1	3	2	2	6	2	1	5	2	1	2	3	3	5	4	5	0
	ALP1m6	0.132498	0.300584	Gametolog	1	1	3	1	0	3	1	2	3	2	2	4	1	1	0	0	3	0	0	3	1	0	1	2	2	3	2	2	1	3	2	4	5	2	0	4	2	1	2	3	3	4	3	3	0
	ALP1m7	0.135214	0.290694	Gametolog	7	2	3	3	1	3	1	5	11	3	3	4	2	2	0	1	7	2	0	4	2	1	3	3	5	4	3	2	2	4	3	3	8	3	1	7	5	2	3	4	7	7	3	6	4
	ALP1m8	0.157459	0.217774	Gametolog	6	1	3	3	1	3	1	3	8	2	3	3	1	1	0	0	5	2	0	4	2	0	2	2	4	4	2	2	1	4	3	3	7	3	1	7	3	2	3	4	5	5	4	6	4
	ALP1m9	0.157459	0.217774	Gametolog	2	1	0	2	0	3	1	3	5	3	0	2	2	2	1	2	5	0	3	2	0	1	1	2	6	4	3	2	2	1	3	3	2	1	0	4	4	2	2	4	5	7	1	1	3
	ALP1m10	0.163675	0.199919	Gametolog	1	0	0	2	0	3	1	1	2	2	0	1	1	1	1	1	3	0	3	2	0	0	0	1	5	4	2	2	1	1	3	3	1	1	0	4	2	2	2	4	3	5	2	1	3
	05258m	0.164669	0.197166	MTS gene	1	1	1	1	2	0	1	0	1	2	1	1	4	1	4	0	2	4	2	3	1	0	3	1	1	3	1	1	1	2	3	2	2	1	1	1	5	1	3	4	0	1	4	2	1
	12223m	0.166374	0.192501	Gametolog	0	1	2	1	0	1	1	2	1	3	2	1	0	0	1	1	1	0	5	2	2	0	2	1	0	1	1	2	0	1	1	3	2	1	0	0	2	3	2	2	0	0	1	2	0
	MAPKKK1m	0.183174	0.150725	Gametolog	7	9	16	5	27	14	9	11	24	27	24	9	10	21	40	3	16	22	27	15	11	14	11	10	14	16	16	6	5	12	34	9	10	7	11	5	26	7	14	14	7	8	7	5	6
	06406m	0.203877	0.109	MTS gene	1	1	4	1	2	0	0	0	1	1	2	2	1	1	2	1	4	2	6	2	1	1	1	0	2	2	1	2	2	1	0	1	2	1	0	1	1	0	2	1	1	0	0	1	2
	03057m	0.208333	0.101316	MTS gene	2	2	3	1	1	3	2	1	0	1	2	2	1	0	0	1	3	1	1	3	1	1	1	0	1	2	1	2	0	2	2	2	2	4	1	4	1	2	1	0	2	3	1	2	1
	LOG1m1	0.208333	0.101316	Gametolog	3	3	0	3	4	2	5	3	4	5	4	1	1	3	3	1	1	4	3	4	2	0	3	2	2	2	2	1	1	0	3	0	3	1	3	1	5	6	1	5	0	4	1	2	0
	LOG1m2	0.210876	0.0971222	Gametolog	3	4	9	5	3	2	5	2	7	6	7	6	1	9	9	2	5	4	10	5	3	4	4	2	8	3	4	1	0	5	15	7	2	2	1	1	6	10	2	3	5	2	3	1	9
	LOG1m3	0.224956	0.0762989	Gametolog	3	1	6	2	1	1	2	3	3	4	6	6	2	5	5	3	5	1	8	4	3	0	0	1	4	2	2	0	0	3	11	4	4	1	1	0	4	3	0	2	2	2	2	0	2
	LOG1m4	0.23071	0.0688866	Gametolog	4	3	13	4	3	3	5	4	8	7	8	7	2	9	10	4	9	4	13	6	5	2	3	1	10	4	4	1	0	5	17	6	5	2	1	1	8	8	2	3	6	4	3	0	8
	SNR1m	0.23456	0.0642582	Gametolog	1	1	0	2	0	2	2	1	3	1	0	2	0	1	1	1	2	0	1	5	0	0	1	0	0	0	2	1	0	2	0	1	5	2	0	3	2	2	3	3	2	0	1	3	0
	SLG1m1	0.235964	0.0626328	Gametolog	0	1	2	2	3	0	0	1	0	1	0	0	1	0	1	1	6	3	4	1	0	0	0	0	0	1	0	3	2	0	0	1	3	2	2	2	1	0	0	2	6	0	0	1	1
	SLG1m2	0.238252	0.0600576	Gametolog	3	1	3	2	8	0	1	5	5	2	6	1	3	1	10	3	1	3	3	4	5	0	1	0	2	0	3	4	3	0	5	3	2	1	1	1	5	1	2	4	0	2	2	0	3
	SLG1m3	0.23933	0.058873	Gametolog	0	0	0	6	0	0	4	3	0	2	2	0	1	4	3	0	1	4	2	3	1	0	0	3	0	1	4	2	3	2	3	5	1	0	1	1	2	1	1	0	1	2	0	1	2
	SLG1m4	0.244618	0.053337	Gametolog	1	0	1	2	3	1	0	3	1	1	2	0	1	1	1	1	2	1	1	0	2	0	1	0	0	0	0	2	0	0	3	3	1	0	1	0	2	1	0	3	0	1	2	0	1
	PRA1m1	0.24553	0.0524272	Gametolog	9	2	10	9	10	7	5	4	11	6	6	9	4	8	18	4	11	4	12	7	4	4	3	3	3	4	5	5	3	2	13	5	3	2	1	1	12	3	11	7	7	3	3	1	2
	PRA1m2	0.245711	0.0522478	Gametolog	9	4	11	6	9	7	6	4	16	5	7	10	4	6	18	1	13	4	14	6	6	3	3	1	3	4	4	4	3	2	12	5	4	2	1	1	13	3	12	6	6	2	3	1	2
	06774m1	0.245711	0.0522478	Gametolog	2	4	1	4	0	3	0	2	0	4	2	0	0	0	1	3	4	8	6	4	0	0	3	2	3	5	2	2	1	1	1	2	2	4	1	1	4	2	2	2	2	4	1	3	2
	06774m2	0.245711	0.0522478	Gametolog	0	2	2	1	2	5	1	1	0	3	1	1	0	1	2	2	5	1	2	0	1	1	2	1	0	1	0	2	0	1	4	0	0	1	1	0	3	2	5	5	0	2	0	4	1
	03244m1	0.245711	0.0522478	Gametolog	2	3	2	2	2	2	2	1	3	1	1	3	1	4	0	1	6	0	3	4	3	0	1	2	1	2	2	1	4	2	4	3	5	3	1	5	4	1	7	4	3	2	0	2	1
	03244m2	0.246074	0.0518899	Gametolog	5	8	9	1	6	6	3	3	3	6	7	5	5	8	7	1	6	6	7	4	8	1	5	7	2	7	6	1	8	2	7	5	2	3	6	4	6	6	8	3	4	2	3	3	4
	05930m	0.249377	0.0487247	MTS gene	3	2	7	2	4	0	3	5	3	3	1	4	1	0	2	1	2	0	4	3	3	1	4	3	0	1	2	0	1	5	1	4	0	0	1	0	6	0	0	2	3	2	2	1	0
	05354m1	0.253223	0.0452408	Gametolog	6	5	3	0	5	1	1	3	3	8	6	2	1	5	8	4	1	5	5	4	3	6	4	5	1	5	3	1	1	3	6	3	3	3	1	3	7	5	5	5	2	2	7	5	1
	05354m2	0.262429	0.0377253	Gametolog	8	8	9	10	7	2	7	3	4	12	8	5	5	8	7	3	9	19	7	10	10	6	5	9	1	6	2	3	3	6	13	8	9	5	6	5	12	10	20	17	8	13	6	6	6
	DGK1m	0.266286	0.034901	Gametolog	1	3	1	0	1	1	0	1	0	3	0	3	3	4	1	1	1	4	3	4	1	3	2	0	1	1	0	1	0	1	0	0	1	2	0	3	3	2	0	0	3	2	0	1	0
	07877m	0.267707	0.033906	MTS gene	2	6	3	5	4	3	1	5	1	6	2	5	2	0	3	0	2	1	9	6	1	1	3	3	3	3	3	3	2	3	5	1	1	4	1	4	2	1	5	4	4	3	2	1	0
	01839m1	0.267985	0.0337137	MTS gene	1	0	5	0	5	4	1	3	9	8	2	4	0	5	4	6	9	10	3	8	5	1	1	5	7	0	0	2	0	2	1	2	13	2	6	6	10	5	5	11	7	4	2	4	3
	01839m2	0.273491	0.0300956	MTS gene	4	0	3	0	3	1	1	3	2	6	2	2	0	1	2	5	9	6	3	8	3	0	1	3	5	1	1	1	0	4	2	4	8	2	7	7	3	3	3	6	6	3	1	4	2
	01836m1	0.273491	0.0300956	MTS gene	2	1	2	1	2	2	1	0	2	1	2	0	0	2	1	0	3	2	1	1	1	0	0	2	1	4	0	2	0	1	0	1	1	2	0	1	0	3	1	5	1	1	0	2	1
	01836m2	0.273491	0.0300956	MTS gene	1	0	4	0	4	3	0	1	8	7	1	4	0	5	3	5	4	8	1	7	5	1	0	4	3	0	0	1	0	1	1	1	8	1	5	3	9	4	4	9	4	3	2	2	3
	01836m3	0.287281	0.0224355	MTS gene	4	0	2	0	2	0	0	1	1	5	1	2	0	1	1	4	4	4	1	7	3	0	0	2	1	1	1	0	0	3	2	3	3	1	6	4	2	2	2	4	3	2	1	2	2
	07629m	0.287715	0.0222241	MTS gene	0	1	0	1	0	0	0	0	0	0	0	1	0	0	2	0	0	1	4	0	1	1	0	1	1	0	0	1	3	0	0	0	0	0	1	1	2	0	0	1	0	1	0	0	0
	10865m	0.288929	0.0216419	Gametolog	1	4	2	0	1	1	0	0	4	0	1	0	0	0	1	3	2	2	1	1	1	0	0	0	0	0	0	0	0	0	1	0	0	2	1	1	0	2	0	2	1	0	1	0	0
	PIK1m1	0.291546	0.0204303	Gametolog	4	6	8	6	7	2	1	4	9	2	3	1	0	5	2	4	11	4	5	5	3	4	5	4	6	3	1	2	1	3	5	7	3	0	0	4	12	6	3	9	2	2	4	3	1
	PIK1m2	0.294548	0.0191126	Gametolog	4	6	8	6	7	2	1	4	9	2	3	1	0	5	2	4	11	4	5	5	3	4	5	4	6	3	1	2	1	3	5	7	3	0	0	4	12	6	3	9	2	2	4	3	1
	PIK1m3	0.297226	0.0179985	Gametolog	4	6	8	6	7	2	1	4	9	2	3	1	0	5	2	4	11	4	5	5	3	4	5	4	6	3	1	2	1	3	5	7	3	0	0	4	12	6	3	9	2	2	4	3	1
	PIK1m4	0.297226	0.0179985	Gametolog	4	6	8	6	7	2	1	4	9	2	3	1	0	5	2	4	11	4	5	5	3	4	5	4	6	3	1	2	1	3	5	7	3	0	0	4	12	6	3	9	2	2	4	3	1
	PIK1m5	0.301344	0.0163939	Gametolog	3	1	1	2	2	1	2	4	6	2	3	3	4	5	4	7	4	2	4	7	6	1	1	2	5	5	0	2	0	2	3	6	5	2	2	1	12	6	3	2	5	6	3	5	3
	PIK1m6	0.301817	0.0162176	Gametolog	2	1	1	2	2	1	2	4	5	1	2	3	3	1	3	4	4	2	4	7	6	1	1	2	5	4	0	2	0	2	2	6	5	2	2	1	11	5	3	2	3	5	2	4	3
	12186m	0.30508	0.0150459	Gametolog	2	2	3	1	2	2	0	3	1	1	2	2	2	5	2	1	4	3	0	2	5	1	1	1	1	3	1	3	0	5	1	1	2	1	1	0	5	3	2	3	1	2	2	2	2
	SOM1m1	0.321669	0.0101475	Gametolog	2	3	2	4	1	6	0	3	7	4	5	1	2	2	4	8	8	3	5	10	6	6	3	4	2	6	2	5	4	1	9	6	4	3	3	8	14	2	2	9	4	7	2	5	8
	SOM1m2	0.323221	0.00976985	Gametolog	1	2	4	1	2	0	1	1	1	1	2	1	0	2	0	4	3	1	0	2	5	0	1	0	2	6	1	2	1	2	1	0	1	3	0	0	0	1	2	1	0	1	0	3	0
	eIF1m	0.323361	0.00973621	Gametolog	7	5	13	6	10	5	5	4	16	9	9	3	7	6	17	4	9	5	7	2	6	4	5	2	5	4	3	2	0	7	5	3	7	4	9	2	8	2	10	3	5	2	6	2	3
	02393m1	0.324922	0.00936978	Gametolog	2	4	7	0	6	0	0	1	6	5	4	5	0	5	3	3	2	5	4	2	1	0	3	1	1	4	1	1	1	1	5	0	3	0	1	0	7	0	0	0	4	4	3	2	1
	02393m2	0.327511	0.00878849	Gametolog	1	2	7	1	10	6	7	4	5	7	6	6	0	2	8	2	6	1	10	2	3	4	2	3	4	1	2	2	4	7	7	0	2	1	2	3	7	4	2	3	5	2	1	4	0
	02393m3	0.327511	0.00878849	Gametolog	3	7	14	1	16	6	7	5	12	13	11	11	1	8	13	5	9	6	15	4	4	4	5	4	5	5	3	3	5	9	14	1	7	1	3	3	16	4	2	3	9	6	4	5	2
	02393m4	0.327511	0.00878849	Gametolog	3	7	14	1	16	6	7	5	12	13	11	11	1	8	13	5	9	6	15	4	4	4	5	4	5	5	3	3	5	9	14	1	7	1	3	3	16	4	2	3	9	6	4	5	2
	02393m5	0.33726	0.00687169	Gametolog	2	4	7	0	6	0	0	1	6	5	4	5	0	5	3	3	2	5	4	2	1	0	3	1	1	4	1	1	1	1	5	0	3	0	1	0	7	0	0	0	4	4	3	2	1
	02393m6	0.339286	0.00652281	Gametolog	3	7	14	1	16	6	7	5	12	13	11	11	1	8	13	5	9	6	15	4	4	4	5	4	5	5	3	3	5	9	14	1	7	1	3	3	16	4	2	3	9	6	4	5	2
	07782m	0.347686	0.00523687	MTS gene	2	0	1	1	2	0	2	0	1	0	0	0	2	0	4	0	2	4	2	3	1	1	0	1	6	1	1	1	2	2	0	1	3	0	1	0	1	3	0	0	1	1	1	2	1
	MET1m1	0.348389	0.00514006	Gametolog	4	2	5	2	8	5	1	4	4	5	5	4	1	3	14	3	4	3	10	7	8	1	1	2	3	1	3	1	3	3	14	4	1	3	5	3	5	3	1	3	1	3	6	5	2
	MET1m2	0.358327	0.00393164	Gametolog	4	2	5	2	8	5	1	4	4	5	5	4	1	3	14	3	4	3	10	7	8	1	1	2	3	1	3	1	3	3	14	4	1	3	5	3	5	3	1	3	1	3	6	5	2
	MET1m3	0.371167	0.00274605	Gametolog	5	4	11	2	12	4	3	5	7	5	9	6	4	4	21	3	3	3	11	6	10	3	1	2	6	1	4	3	3	4	14	3	1	3	7	4	5	3	1	2	2	4	6	4	3
	MET1m4	0.383165	0.00193782	Gametolog	4	2	5	2	8	5	1	4	4	5	5	4	1	3	14	3	4	3	10	7	8	1	1	2	3	1	3	1	3	3	14	4	1	3	5	3	5	3	1	3	1	3	6	5	2
	MET1m5	0.384121	0.00188368	Gametolog	5	4	11	2	12	4	3	5	7	5	9	6	4	4	21	3	3	3	11	6	10	3	1	2	6	1	4	3	3	4	14	3	1	3	7	4	5	3	1	2	2	4	6	4	3
	MET1m6	0.413385	0.00075875	Gametolog	5	5	12	2	14	6	4	6	11	7	13	7	4	8	23	3	3	4	12	7	12	3	3	5	8	1	8	3	4	5	16	4	1	3	7	4	5	3	4	2	2	5	6	4	4
	06021m	0.424521	0.000525079	MTS gene	1	4	2	0	2	1	2	0	1	6	3	2	0	2	4	0	0	3	5	2	7	2	3	0	3	2	4	3	3	4	2	3	1	0	3	0	1	1	2	2	2	1	0	2	2
	07231m	0.45015	0.000214178	MTS gene	1	2	3	1	4	1	1	0	2	2	2	2	3	3	13	1	3	1	6	3	6	0	1	1	0	1	1	1	1	1	6	1	1	2	3	2	2	3	2	1	1	0	2	2	2
	06778m	0.488712	4.82719e-05	MTS gene	2	3	0	2	0	0	0	2	1	0	0	1	0	0	1	1	1	3	0	0	2	2	0	1	0	1	0	0	0	1	3	2	0	2	0	0	2	2	0	1	1	0	2	2	2
	RWP1	0.495297	3.67509e-05	MTS gene	3	4	1	1	4	0	0	4	1	5	3	3	0	3	2	0	1	1	1	4	3	1	1	0	2	2	0	0	0	1	2	1	3	2	3	2	7	4	1	2	7	3	2	3	0
	03836m1	0.520192	1.244e-05	MTS gene	0	3	5	1	2	1	1	4	0	7	5	0	1	4	5	1	0	4	5	3	2	2	4	2	0	4	2	3	2	0	11	1	0	1	2	0	5	4	11	6	1	5	4	2	2
	03836m2	0.538148	5.39292e-06	MTS gene	0	3	8	1	3	1	3	4	0	7	6	2	1	6	6	2	0	6	8	4	4	2	4	2	2	8	2	6	2	3	12	2	1	2	4	0	5	4	11	6	1	6	5	2	2
	07600m	0.591557	3.30058e-07	MTS gene	0	0	0	0	2	0	1	1	0	2	0	2	0	0	2	0	0	0	0	2	1	3	3	1	2	6	4	3	0	3	0	0	0	0	0	0	3	4	4	6	4	8	3	4	0
	07727m	0.610762	1.06346e-07	MTS gene	3	3	0	0	3	1	3	0	2	4	1	1	0	0	2	1	3	9	5	2	3	6	7	1	0	10	1	1	0	5	4	1	0	3	4	0	3	6	2	4	3	2	1	1	1
Sum of autosomal genes					9414	11177	17404	7480	17561	14684	17310	10320	14798	23552	18906	10617	4840	14116	19252	7648	18399	20441	27660	17343	19029	17572	22618	15939	18262	29631	23151	16004	6013	18421	26130	11915	14328	19355	20864	15147	26034	27485	30048	24414	17876	29956	16858	14049	7479
mt+ gene name	03244f1	0.359883	0.00376712	Gametolog	2	0	5	5	2	5	4	3	5	6	3	2	2	5	4	2	1	2	6	6	1	1	3	1	2	1	3	1	1	2	8	4	7	5	5	4	4	2	4	1	4	4	2	0	1
	03244f2	0.451005	0.000207611	Gametolog	2	2	4	5	3	6	4	4	5	7	3	5	3	5	6	2	2	3	8	7	2	3	5	3	2	1	4	1	1	2	9	4	7	5	6	7	0	4	6	3	7	6	4	1	2
	02083f1	0.255517	0.0432618	MTS gene	1	0	2	0	1	1	4	0	2	0	2	2	0	2	1	2	0	2	3	0	1	1	1	0	2	0	2	2	0	1	3	0	1	0	0	2	6	2	1	3	0	1	2	0	1
	02083f2	0.370117	0.00282934	MTS gene	1	4	8	2	2	0	1	2	1	2	2	1	1	2	4	3	5	3	3	0	2	0	2	1	1	3	4	0	0	4	4	2	2	2	4	4	4	1	3	9	2	2	2	3	0
	eIF1f1	0.110279	0.389562	Gametolog	8	5	11	9	4	6	7	9	10	3	2	2	5	9	13	14	15	1	11	4	6	0	4	1	4	6	5	4	4	2	10	7	10	12	19	14	10	2	3	7	5	7	7	7	4
	eIF1f2	0.160377	0.209258	Gametolog	8	2	10	5	1	5	7	9	5	2	2	2	4	7	11	8	14	3	8	2	4	0	4	1	2	5	4	1	2	2	8	8	7	8	17	9	7	3	3	5	3	5	5	6	4
	PRP1f	0.169836	0.183279	Gametolog	2	4	12	4	6	4	3	3	1	3	2	4	2	7	4	4	2	2	8	5	4	1	1	1	3	3	2	2	1	3	6	3	11	4	7	11	8	3	2	6	5	2	2	5	0
	05840f	0.279314	0.0266286	MTS gene	0	0	0	0	1	0	0	1	0	0	0	0	0	0	4	0	0	0	1	0	0	0	0	0	0	0	0	0	0	0	1	1	1	0	2	1	0	1	2	2	1	0	1	0	0
	ALP1f1	0.161748	0.20534	Gametolog	6	7	8	3	4	2	1	3	6	0	1	3	2	4	9	6	4	1	3	5	2	2	0	6	0	7	1	1	2	2	4	6	10	6	11	10	8	7	4	5	7	4	3	2	1
	00345f	0.27166	0.031261	MTS gene	6	5	4	2	2	2	0	3	4	1	1	2	1	3	7	5	2	1	4	5	2	2	0	5	0	6	2	2	2	3	6	6	7	4	7	8	7	5	4	5	7	5	2	1	2
	03910f	0.165933	0.193701	MTS gene	4	1	0	3	4	1	2	1	1	1	1	0	3	2	6	7	2	4	2	2	1	1	2	1	1	1	1	2	1	0	3	2	2	2	4	3	4	0	0	5	2	4	0	3	1
	01939f1	0.11842	0.355297	MTS gene	0	2	1	0	1	0	0	1	0	0	1	1	1	0	2	1	0	0	4	1	0	1	0	2	0	0	0	0	0	0	1	0	0	0	0	2	0	0	2	0	0	0	0	2	0
	01939f2	0.0885889	0.489923	MTS gene	0	0	1	0	1	1	1	0	0	2	0	0	0	0	3	1	1	0	0	0	0	0	0	0	0	0	0	1	0	0	2	2	0	0	1	0	1	0	0	3	2	0	2	0	0
	PIK1f	0.148333	0.245963	Gametolog	3	0	0	1	1	1	2	0	0	2	1	3	0	2	2	0	1	1	0	0	1	1	0	1	2	0	3	3	0	1	6	1	3	0	3	3	1	1	0	2	1	1	0	0	0
	PRA1f	0.105117	0.412267	Gametolog	0	2	0	0	0	0	1	0	0	0	0	0	0	0	0	0	0	1	0	0	1	0	1	0	0	0	0	0	0	0	1	1	0	0	0	1	0	0	0	1	0	0	1	0	0
	LOG1f1	0.277151	0.0278747	Gametolog	1	3	3	3	6	1	1	3	0	3	1	1	2	5	4	3	7	3	6	2	4	0	2	4	1	4	4	2	0	3	4	5	5	4	6	6	3	1	2	6	2	0	3	2	1
	LOG1f2	0.277151	0.0278747	Gametolog	1	3	3	3	6	1	1	3	0	3	1	1	2	5	4	3	7	3	6	2	4	0	2	4	1	4	4	2	0	3	4	5	5	4	6	6	3	1	2	6	2	0	3	2	1
	LOG1f3	0.288835	0.0216862	Gametolog	5	5	7	8	10	3	2	5	3	6	2	3	4	7	5	7	13	5	15	3	7	2	2	9	2	8	5	2	1	4	7	6	9	5	10	11	8	2	2	10	5	3	4	4	3
	00368f2	0.178202	0.162317	MTS gene	2	2	2	4	5	1	1	2	2	3	1	3	2	1	2	1	5	2	8	1	3	2	0	5	1	4	0	0	1	2	2	1	3	0	3	5	4	0	0	4	3	2	1	0	2
	CKK-CNB1f1	0.0999808	0.435604	Gametolog	4	2	1	5	0	0	2	2	4	3	0	0	0	1	5	3	11	1	3	3	4	1	1	2	0	0	0	1	0	2	3	2	6	4	4	8	4	2	0	2	6	2	0	2	0
	CKK-CNB1f2	0.0999808	0.435604	Gametolog	4	2	1	5	0	0	2	2	4	3	0	0	0	1	5	3	11	1	3	3	4	1	1	2	0	0	0	1	0	2	3	2	6	4	4	8	4	2	0	2	6	2	0	2	0
	CKK-CNB1f3	0.073804	0.565389	Gametolog	3	2	6	2	2	1	1	2	0	4	3	0	2	3	8	0	2	1	2	0	0	0	1	0	0	0	0	0	0	1	3	1	1	4	0	0	1	0	1	1	1	2	0	1	2
	07646f	0.250158	0.0480003	MTS gene	4	7	17	4	1	3	2	5	0	1	0	0	0	3	2	0	3	1	3	2	1	2	2	6	0	1	2	4	0	4	4	3	7	3	11	3	4	6	3	6	0	3	1	3	0
	08677f	0.252748	0.045659	MTS gene	0	0	2	0	1	1	0	2	1	2	1	0	0	1	1	2	0	1	5	4	0	0	0	0	0	1	1	0	1	0	1	3	0	2	0	0	1	1	1	1	0	1	0	2	0
	12186f	0.0615949	0.63154	Gametolog	0	0	1	1	0	0	0	0	0	0	0	2	0	1	0	0	0	1	2	0	0	0	2	1	0	0	1	0	2	1	2	0	0	0	1	0	0	0	0	1	1	0	0	1	1
	06230f	0.289098	0.0215617	MTS gene	3	6	3	7	6	4	7	4	3	1	5	3	2	0	6	0	6	1	10	5	9	9	4	7	4	0	3	2	4	6	5	1	4	8	5	3	7	8	1	5	3	3	2	5	3
	06478f	0.181079	0.155532	MTS gene	1	3	6	1	1	2	1	11	1	1	4	4	2	3	5	2	2	1	5	8	7	2	4	4	0	2	6	3	0	3	5	5	3	8	7	12	0	4	3	10	8	2	9	7	3
	04234f	0.160864	0.207861	MTS gene	1	2	2	0	1	1	0	1	5	1	0	1	2	7	2	2	3	4	0	3	1	0	3	4	0	2	4	1	0	1	6	1	0	2	4	6	2	0	0	0	0	0	2	2	0
	03863f	0.18369	0.149559	MTS gene	4	0	1	1	4	2	3	2	0	2	1	1	1	2	1	1	2	1	0	1	1	0	0	1	1	0	0	3	0	1	3	0	1	3	1	2	1	1	0	1	2	1	1	0	0
	DGK1f1	0.282499	0.0248793	Gametolog	7	6	10	7	9	5	6	5	5	5	6	15	7	9	16	11	15	10	11	17	14	3	3	12	12	8	7	13	1	4	19	8	13	16	20	21	20	7	7	15	14	13	9	16	13
	DGK1f2	0.289019	0.0215991	Gametolog	5	6	10	7	8	5	4	5	6	5	7	15	6	8	15	12	14	10	10	16	15	3	4	8	10	9	6	13	1	3	21	7	13	15	20	21	18	6	7	14	14	13	8	16	11
	MET1f1	0.0709907	0.580341	Gametolog	11	4	12	5	12	9	5	3	4	1	4	1	6	9	8	8	6	5	5	6	10	1	2	4	4	1	2	4	2	3	8	4	14	13	6	22	10	7	1	11	10	8	4	16	2
	MET1f2	0.0494863	0.700122	Gametolog	9	2	12	5	11	7	5	2	4	1	4	1	6	8	7	8	5	5	4	5	8	1	2	4	3	1	2	4	2	3	6	4	11	12	4	17	9	6	0	9	9	8	4	16	2
	06965f	0.165995	0.193533	MTS gene	1	0	1	1	1	2	0	0	2	5	0	3	2	2	1	0	1	1	2	1	0	1	0	0	2	0	0	0	0	1	5	3	1	0	0	1	0	0	0	1	2	1	2	2	0
	02393f1	0.13396	0.295235	Gametolog	2	4	10	8	4	1	3	2	1	4	4	3	2	5	10	6	5	1	4	6	6	2	6	4	5	1	5	7	0	3	10	9	8	7	5	11	0	6	3	4	4	2	3	5	3
	02393f2	0.13396	0.295235	Gametolog	2	4	10	8	4	1	3	2	1	4	4	3	2	5	10	6	5	1	4	6	6	2	6	4	5	1	5	7	0	3	10	9	8	7	5	11	0	6	3	4	4	2	3	5	3
	02393f3	0.269904	0.0324137	Gametolog	2	4	3	8	5	5	6	2	1	8	3	7	1	3	13	5	10	6	7	7	7	1	1	5	1	3	1	1	1	1	3	3	8	5	5	7	16	4	3	8	5	5	5	8	2
	06656f	-0.0132685	0.917796	MTS gene	0	2	1	2	0	1	0	1	0	1	1	4	1	0	2	0	1	1	3	2	0	0	0	0	0	0	0	0	0	0	2	1	1	0	2	1	2	0	0	1	0	0	1	0	0
	07287f	0.0259303	0.840129	MTS gene	9	2	6	3	4	1	3	1	1	3	0	7	2	1	3	5	2	2	5	2	4	2	0	3	0	2	1	2	0	2	3	1	14	7	9	15	7	2	1	5	4	3	0	5	0
	12223f1	0.131787	0.303206	Gametolog	1	1	5	2	1	0	0	0	0	0	2	0	0	1	4	1	2	4	5	1	2	0	0	1	1	0	1	1	2	0	3	6	6	4	3	4	7	3	0	0	1	0	1	0	0
	12223f2	0.161309	0.206587	Gametolog	0	0	5	2	1	0	0	0	0	0	2	0	0	2	4	0	3	3	4	2	2	0	1	1	1	0	0	4	1	0	3	6	6	4	3	4	5	3	0	1	1	1	2	0	0
	SOM1f1	0.0672685	0.600397	Gametolog	5	4	11	3	15	4	1	3	4	3	2	2	8	9	14	8	11	4	12	6	6	2	2	4	2	1	3	2	1	6	15	5	8	5	9	8	17	3	3	12	10	6	6	6	8
	SOM1f2	0.0546153	0.67074	Gametolog	5	4	10	3	14	3	1	2	4	3	2	2	8	9	13	8	9	4	12	6	6	2	1	3	2	1	3	2	1	6	14	4	8	5	7	8	15	3	3	11	9	4	6	5	8
	SOM1f3	0.0672685	0.600397	Gametolog	5	4	11	3	15	4	1	3	4	3	2	2	8	9	14	8	11	4	12	6	6	2	2	4	2	1	3	2	1	6	15	5	8	5	9	8	17	3	3	12	10	6	6	6	8
	SOM1f4	0.0546153	0.67074	Gametolog	5	4	10	3	14	3	1	2	4	3	2	2	8	9	13	8	9	4	12	6	6	2	1	3	2	1	3	2	1	6	14	4	8	5	7	8	15	3	3	11	9	4	6	5	8
	SOM1f5	-0.0038553	0.976077	Gametolog	1	2	0	1	4	2	1	2	2	1	0	1	4	5	4	4	2	1	4	2	2	1	0	1	1	0	1	0	0	3	5	2	7	3	1	1	5	2	1	4	4	3	2	1	3
	SOM1f6	-0.0038553	0.976077	Gametolog	1	2	0	1	4	2	1	2	2	1	0	1	4	5	4	4	2	1	4	2	2	1	0	1	1	0	1	0	0	3	5	2	7	3	1	1	5	2	1	4	4	3	2	1	3
	04130f	0.0504066	0.694816	MTS gene	0	1	2	0	1	1	1	1	2	1	0	1	4	0	4	2	3	5	3	8	3	3	0	1	0	1	1	0	1	1	3	0	1	0	1	3	0	1	2	2	1	0	2	1	2
	07713f	0.197066	0.121606	MTS gene	1	2	1	2	0	0	1	1	0	1	1	1	1	1	4	2	2	0	1	2	1	0	0	0	1	2	0	0	1	2	1	1	0	1	2	1	0	0	0	1	1	1	1	0	1
	08296f	0.222994	0.078967	MTS gene	1	0	0	1	4	1	1	2	0	0	0	1	1	3	1	1	2	1	2	3	0	2	2	1	2	2	1	0	0	0	0	1	0	2	3	0	3	1	0	2	0	4	1	1	4
	04970f	0.211114	0.0967359	MTS gene	3	1	2	1	5	4	0	3	3	2	1	1	1	3	11	0	3	4	7	3	5	2	0	4	0	4	0	1	0	1	5	0	1	0	2	0	8	4	1	2	2	1	1	1	2
	SLG1f1	0.0211443	0.869349	Gametolog	0	0	1	0	0	1	1	2	1	2	1	2	1	1	1	4	1	0	2	1	1	0	1	1	0	1	1	2	0	0	0	1	0	3	3	0	1	1	3	0	1	1	0	0	1
	SLG1f2	0.0564552	0.660316	Gametolog	2	0	3	0	0	1	3	3	1	4	1	3	1	3	1	10	3	0	2	1	1	1	1	2	0	1	1	3	1	0	7	3	1	4	4	4	1	1	4	1	2	3	1	2	0
	SLG1f3	0.130699	0.307251	Gametolog	5	0	2	0	6	0	0	1	1	4	0	1	0	2	9	1	3	0	3	0	0	1	1	0	1	0	1	2	0	0	1	1	0	1	1	0	3	0	1	2	2	1	1	1	1
	SLG1f4	0.122751	0.337849	Gametolog	6	4	8	3	6	3	5	5	2	6	2	7	1	7	6	11	5	1	7	3	2	0	1	1	0	1	3	5	0	0	9	4	2	9	12	9	7	3	9	2	5	4	2	2	1
	08999f	0.134824	0.292103	MTS gene	0	0	0	0	1	0	1	0	0	1	0	1	1	0	0	1	2	0	0	0	0	0	0	0	3	1	1	1	0	0	0	0	0	1	0	1	1	1	1	2	2	2	0	1	1
	06774f1	0.085447	0.505505	Gametolog	0	0	3	0	0	1	0	1	1	1	1	0	1	3	0	2	1	0	1	1	0	0	1	1	0	2	1	4	1	2	2	1	2	1	0	2	1	3	0	1	0	1	2	3	1
	06774f2	0.216437	0.0884235	Gametolog	0	3	4	2	0	1	0	2	2	5	3	2	0	1	4	4	2	1	1	1	2	0	1	2	0	0	2	1	0	3	3	1	0	0	0	1	6	2	4	3	1	4	2	0	2
	SNR1f	0.168281	0.187381	Gametolog	1	0	2	0	0	0	0	1	3	2	1	2	1	1	2	1	3	1	5	2	1	1	1	1	0	1	1	2	0	3	0	1	2	0	2	1	1	0	0	2	0	1	1	0	1
	07334f	0.20289	0.110761	MTS gene	8	0	9	4	0	1	3	1	2	0	4	2	2	0	7	3	5	4	5	3	1	0	1	3	3	2	2	3	0	3	4	3	9	4	8	6	6	2	3	7	3	3	3	0	4
	03174f	0.362336	0.00352021	MTS gene	7	3	18	5	5	1	2	2	3	6	4	3	3	9	13	2	7	4	15	2	15	5	5	4	5	4	2	4	3	4	13	5	9	9	15	11	9	8	3	11	2	4	3	1	3
	03786f	0.220978	0.0817848	MTS gene	0	1	0	0	1	0	0	0	0	0	1	0	0	0	3	1	0	0	5	0	1	1	0	0	0	1	0	1	0	1	1	0	1	0	1	1	2	0	0	0	0	1	0	0	1
	MAPKKK1f1	0.290602	0.0208604	Gametolog	9	23	13	11	11	10	4	17	2	10	6	8	11	10	21	11	14	10	22	9	14	10	10	10	5	9	7	13	4	9	27	22	21	16	23	19	20	11	12	11	17	17	9	7	4
	MAPKKK1f2	0.325335	0.00927481	Gametolog	12	23	20	16	16	12	5	20	2	12	5	13	11	13	24	10	15	11	27	12	17	12	12	13	7	13	12	14	7	9	32	24	21	19	28	27	29	11	16	16	22	18	17	11	5
	MAPKKK1f3	0.303361	0.0156538	Gametolog	8	18	9	6	10	5	3	11	0	9	5	7	5	8	19	9	10	9	20	8	10	7	5	9	2	8	6	12	2	7	18	20	17	14	15	17	16	8	8	8	11	15	8	5	2
	MAPKKK1f4	0.342266	0.00603806	Gametolog	11	18	16	11	15	7	4	14	0	11	4	12	5	11	22	8	11	10	25	11	13	9	7	12	4	12	11	13	5	7	23	22	17	17	20	25	25	8	12	13	16	16	16	9	3
	07255f	0.37474	0.00247861	MTS gene	3	0	1	0	1	2	0	0	0	2	0	0	0	5	3	4	1	3	4	0	1	1	4	1	0	3	2	0	1	2	0	1	0	2	1	0	0	1	2	4	3	3	5	2	1
	02227f1	0.0810774	0.527592	MTS gene	0	1	5	0	0	2	0	2	2	1	3	1	3	1	4	3	5	1	2	3	4	0	0	0	1	2	1	0	2	2	6	5	1	2	4	1	4	1	2	2	3	1	3	2	1
	02227f2	-0.00129144	0.991985	MTS gene	0	0	2	0	0	1	0	1	0	0	1	1	2	1	1	2	1	0	1	2	2	0	0	0	1	0	1	0	2	2	3	2	0	1	1	1	0	0	2	1	2	1	1	0	0
	ACTB1f	0.0818993	0.523401	Gametolog	5	5	13	4	7	5	5	5	4	3	4	4	4	12	19	8	5	5	5	5	7	1	4	6	4	3	3	1	4	1	6	5	14	9	15	12	11	7	3	5	10	8	3	10	4
	08356f	0.0912534	0.476909	MTS gene	0	1	2	0	3	1	0	3	1	1	0	4	0	0	3	3	0	2	4	0	2	1	1	0	0	1	0	1	1	2	2	0	0	1	1	1	1	0	0	1	2	0	3	0	1
	HAR1f	0.10328	0.420532	Gametolog	2	1	1	0	2	2	2	1	2	3	0	0	1	1	1	2	0	2	0	1	4	1	3	2	1	0	1	1	1	1	2	0	0	2	1	0	1	0	1	1	0	2	0	2	0
	08609f	0.183149	0.150782	MTS gene	2	0	0	0	0	0	0	0	0	1	0	0	3	0	5	1	1	2	2	1	0	0	1	1	2	1	0	0	0	3	2	3	1	1	0	2	1	1	1	2	0	2	1	1	2
	10865f1	0.230009	0.0697579	Gametolog	1	2	2	1	4	1	2	1	2	1	0	2	4	5	2	1	2	4	2	6	1	2	1	1	1	0	1	0	1	3	6	2	0	1	1	2	0	3	0	1	2	3	0	1	0
	10865f2	0.230009	0.0697579	Gametolog	1	2	2	1	4	1	2	1	2	1	0	2	4	5	2	1	2	4	2	6	1	2	1	1	1	0	1	0	1	3	6	2	0	1	1	2	0	3	0	1	2	3	0	1	0
	08127f	0.116974	0.361243	MTS gene	7	3	9	4	12	3	4	7	1	8	3	8	3	6	4	5	3	3	7	4	1	1	3	3	4	1	3	4	0	7	7	9	5	4	7	6	5	2	2	8	8	4	1	3	1
	07636f	0.370751	0.00277874	MTS gene	0	0	0	1	0	0	3	1	1	0	2	2	0	0	3	0	0	2	0	0	1	0	0	1	0	0	3	2	2	0	5	0	2	0	2	0	1	1	4	0	0	3	1	0	0
	02423f	0.279981	0.0262543	MTS gene	0	1	1	0	0	0	0	2	0	1	0	0	0	0	1	2	1	1	0	1	0	0	0	0	0	1	0	0	0	1	0	0	0	1	0	0	0	0	1	0	0	1	1	0	0
	00644f1	0.265735	0.0352935	MTS gene	0	2	0	2	4	1	1	1	2	2	2	3	0	1	4	0	1	4	1	3	5	1	1	2	1	1	1	1	0	3	3	4	0	1	0	2	8	1	0	3	0	3	2	1	1
	00644f2	0.148626	0.24502	MTS gene	0	2	0	1	3	0	1	1	0	2	1	2	0	1	1	0	0	3	0	2	2	1	0	2	1	0	1	1	0	2	1	2	0	0	0	0	6	1	0	1	0	2	1	0	1
	01940f1	0.209241	0.0998014	Gametolog	0	1	2	1	1	3	1	1	1	3	1	3	1	0	2	1	1	1	1	4	1	2	2	0	0	1	1	2	0	1	1	3	1	0	1	1	0	1	2	2	0	3	0	0	2
	01940f2	0.313457	0.0123648	Gametolog	0	0	1	0	0	0	0	0	0	1	2	2	0	0	1	1	2	2	2	2	0	0	1	0	1	1	0	0	0	0	0	1	1	1	2	2	4	2	2	3	0	2	1	0	0
	01087f1	0.513843	1.65317e-05	MTS gene	5	9	5	13	8	14	3	5	4	20	5	11	3	12	9	5	10	10	16	11	10	7	10	9	5	8	3	4	2	12	18	7	21	31	25	26	18	33	11	22	6	18	7	14	4
	01087f2	0.508108	2.12695e-05	MTS gene	5	9	4	13	8	14	3	5	4	20	5	11	3	12	9	5	9	10	16	11	10	7	8	8	5	8	3	4	1	12	17	7	21	31	24	25	17	33	11	20	6	18	7	14	4
	03265f	0.690578	3.78356e-10	Gametolog	2	6	16	1	4	11	11	3	4	9	1	2	0	10	19	5	3	15	21	4	10	5	17	7	3	14	11	2	0	14	31	3	2	20	24	7	13	19	27	7	4	18	12	4	0
	06379f	0.662414	3.359e-09	MTS gene	0	0	0	0	1	1	4	1	0	3	1	0	0	3	3	0	0	2	2	0	1	2	2	1	1	2	4	0	0	0	4	0	0	5	3	3	0	5	6	3	3	5	4	1	0
	07525f	0.627636	3.68775e-08	MTS gene	0	1	1	3	2	2	2	0	0	7	0	3	0	2	5	0	1	2	8	3	3	0	12	1	0	8	5	0	0	4	7	7	1	8	11	6	0	7	8	2	1	13	4	2	0
	03694f	0.734372	7.41407e-12	MTS gene	1	8	8	1	5	5	11	7	0	13	2	2	0	7	19	2	1	6	20	3	8	6	17	5	3	15	16	7	2	16	29	8	1	15	10	6	0	14	30	8	1	17	10	7	2
	05479f	0.494567	3.78895e-05	MTS gene	0	0	0	0	0	2	6	2	1	6	4	1	1	0	5	0	0	1	4	2	0	1	6	2	3	1	2	0	0	1	3	1	0	0	4	1	2	4	2	0	0	0	3	2	0
	07113f	0.533033	6.8761e-06	MTS gene	2	2	3	2	9	2	1	1	1	4	2	1	0	3	4	2	1	5	8	2	2	1	1	4	0	5	3	1	2	5	10	4	2	3	5	4	0	1	3	7	1	7	2	3	0
[truncated: 19 more columns]

## Sheet: S15
Supplementary Table 15. Expression levels of MT locus genes during gametogenesis and results of statistical testing
	Time after induction of gametogenesis (hr/replication)												p value
Gene name	0			24			48			Gamete			One-way-ANOVA		Dunnett test (*p < 0.05, **p < 0.01)
	1	2	3	1	2	3	1	2	3	1	2	3			0 hr vs 24 hr		0 hr vs 48 hr		0 hr vs gamete
03265m	14.0041	33.461	12.8973	6.81395	54.7776	20.8005	0	0	0	5.61129	0	0	0.0998902
PRP1m	134.224	275.523	208.987	307.049	296.675	303.147	208.048	61.9243	137.558	72.5837	60.8668	58.5031	0.00255024	**	0.117497		0.28242		0.0227134	*
07825m	0	0	0	0	0	0	0	0	0	0	0	0
HAR1m	134.325	75.2855	31.5887	68.3232	38.6069	52.4615	63.941	50.7977	74.02	122.23	68.5645	75.1302	0.522833
ACTB1m	264.059	318.53	345.756	446.747	460.188	437.27	63.583	91.4789	63.7141	20.5911	0	8.17524	4.5869e-08	**	0.000407952	**	1.36557e-06	**	1.68704e-08	**
07040m	7.10363	10.9903	10.5278	11.9	10.3823	10.9805	17.507	14.9037	9.6395	9.19959	15.5837	9.04185	0.380469
CKK-CNB1m	56.7349	69.4229	83.6017	53.5606	59.266	49.09	105.16	69.1668	84.2849	59.8805	153.228	64.228	0.409945
06377m	0	0	10.3602	0	0	0	0	0	6.85447	0	69.2287	0	0.514241
07769m	0	0	0	8.65701	0	0	5.29742	45.1036	16.8083	28.1646	116.458	18.0021	0.16406
07489m	74.7965	60.7178	54.1695	58.418	42.9022	41.9849	42.0294	47.0091	35.6256	19.3976	13.9892	11.8324	0.000461167	**	0.0978675		0.0232319	*	0.000118201	**
ALP1m1	0	0	0	0	0	0	0	0	0	0	0	0
ALP1m2	0	0	0	0	0	0	0	0	0	0	0	0
ALP1m3	0	0	0	0	0	0	0	0	0	0	0	0
ALP1m4	0	0	0	0	0	0	0	0	0	0	0	0
ALP1m5	0	0	0	0	0	0	0	0	0	0	0	0
ALP1m6	0	0	0	0	0	0	0	0	0	0	0	0
ALP1m7	43.5259	75.6897	80.0965	92.693	77.1534	80.5506	12.9085	0	44.6773	253.624	106.114	105.027	0.0379334	*	0.93811		0.481477		0.105432
ALP1m8	0	0	0	0	0	0	0	0	0	0	0	0
ALP1m9	0	0	0	0	0	0	0	0	0	0	0	0
ALP1m10	0	0	0	0	0	0	0	0	0	0	0	0
05258m	0	0	0	0	0	0	0	0	0	0	23.9373	0	0.441099
12223m	58.0324	53.9555	57.8777	87.6876	82.8911	73.5168	22.1615	26.4918	22.5883	31.2296	10.2943	0	5.18133e-05	**	0.0231376	*	0.00481544	**	0.000863811	**
MAPKKK1m	62.4156	227.43	229.692	113.191	124.317	118.912	14.9753	90.9741	13.0904	89.8851	104.333	167.546	0.107578
06406m	0	0	0	0	0	0	0	0	0	0	0	0
03057m	0	7.20584	5.83095	0	0	0	19.8946	32.675	20.2085	0	0	0	0.000245462	**	0.471507		0.00110395	**	0.471464
LOG1m1	6.16177	69.9231	49.4281	17.0749	10.579	14.4083	0	0	0	30.1542	23.7086	12.82	0.0836463
LOG1m2	0	0	0	0	0	0	0	0	0	0	0	0
LOG1m3	0	0	0	0	0	0	0	0	0	0	0	0
LOG1m4	50.2663	108.605	87.4122	110.049	125.579	94.0955	13.5204	14.1281	23.9218	187.876	140.046	147.368	0.000276512	**	0.31946		0.0144426	*	0.0064302	**
SNR1m	95.0053	127.62	147.452	170.685	178.213	139.258	110.329	57.1093	146.042	61.3832	87.8975	50.0345	0.0241262	*	0.306719		0.779042		0.108895
SLG1m1	0	0	0	0	0	0	0	0	0	0	0	0
SLG1m2	0	0	0	0	0	0	0	0	0	0	0	0
SLG1m3	0	0	0	0	0	0	326.405	52.1255	0	0	0	0	0.274597
SLG1m4	267.033	327.214	325.135	325.663	372.863	302.844	166.246	115.552	129.748	61.9808	551.942	44.4515	0.400589
PRA1m1	0	25.7296	0	0	0	0	0	0	0	0	0	0	0.441099
PRA1m2	134.818	86.9899	83.7665	141.913	137.184	94.3686	50.8749	59.8428	63.3541	18.6039	140.076	13.9968	0.193075
06774m1	0	20.871	20.2428	5.9714	8.023	7.64672	0	0	0	68.4328	0	0	0.597809
06774m2	434.009	2146.7	481.347	868.183	1365.65	576.438	339.879	563.229	1020.6	729.523	508.693	755.842	0.789219
03244m1	0	0	0	21.5036	16.8774	8.66262	5.19811	0	0	0	0	0	0.00165865	**	0.0016817	**	0.88142		1
03244m2	134.373	34.6575	63.1604	117.963	90.4033	77.1774	69.2608	119.745	92.4696	35.9033	55.8942	23.1115	0.175875
05930m	44.3481	50.7032	43.5593	39.5556	32.8772	34.1695	45.8837	45.4731	52.2761	7.19048	7.77647	21.1711	9.27143e-05	**	0.0827824		0.955358		4.59355e-05	**
05354m1	72.4913	269.159	254.185	167.603	83.9888	155.652	65.1689	76.9732	103.937	97.0045	84.0682	94.7849	0.149938
05354m2	137.204	0	0	0	53.2765	0	215.734	193.643	127.407	0	0	0	0.00731494	**	0.821238		0.0243377	*	0.545589
DGK1m	34.232	63.3474	54.4707	54.1765	55.2987	49.7943	10.0823	20.0677	0	19.0709	23.7172	22.8298	0.000940787	**	0.975951		0.00166455	**	0.0126472	*
07877m	0	0	10.7142	0	0	0	21.9394	7.33569	0	0	0	0	0.273814
01839m1	0	0	0	0	0	0	0	0	0	0	0	0
01839m2	0	0	0	0	0	0	0	0	0	0	0	0
01836m1	0	0	0	0	8.40141	72.8614	64.3287	0	0	19.9123	0	0	0.624192
01836m2	77.0024	65.3195	48.8493	85.6454	64.0866	122.238	33.9792	49.7117	52.7236	24.8638	54.8606	61.5938	0.0735909
01836m3	0	0	0	0	0	0	0	0	0	0	0	0
07629m	0	0	0	0	0	0	9.37683	0	0	9.45823	0	0	0.595709
10865m	9.05686	26.5872	17.7127	10.9523	22.0264	15.4873	10.9295	0	17.1336	26.013	25.5861	17.8767	0.204446
PIK1m1	0	0	0	0	0	0	0	0	0	0	0	0
PIK1m2	0	0	0	0	0	0	0	0	0	0	0	0
PIK1m3	0	0	0	0	0	0	0	0	0	0	0	0
PIK1m4	16.9529	40.9638	71.5731	24.3021	21.4616	65.0966	24.5688	24.6021	52.0986	16.3499	49.5864	37.4091	0.94702
PIK1m5	0	0	0	0	0	0	0	0	0	0	0	0
PIK1m6	0	0	0	0	0	0	0	0	0	0	0	0
12186m	24.3632	103.77	98.2665	12.69	34.4681	23.7035	0	11.0525	0	48.6448	53.6223	14.3397	0.044486	*	0.087714		0.0210161	*	0.254086
SOM1m1	0	0	0	0	0	0	0	0	0	0	0	0
SOM1m2	33.4936	122.071	119.425	64.123	59.4274	54.4544	36.9725	82.3115	43.4264	30.4617	27.6218	24.0399	0.121832
eIF1m	29.2364	83.6765	77.8588	128.699	108.878	197.415	129.908	115.612	110.974	73.1621	39.7731	38.186	0.0134923	*	0.0250794	*	0.122291		0.904855
02393m1	0	0	0	0	0	0	0	0	0	0	0	0
02393m2	0	0	0	0	0	0	0	0	0	0	0	0
02393m3	45.5453	148.449	146.926	109.172	104.608	137.316	15.9088	32.2329	36.4391	37.5074	93.9808	63.7354	0.0376253	*	0.998581		0.0387959	*	0.266153
02393m4	0	0	28.5741	0	0	0	9.67359	0	0	0	0	0	0.529187
02393m5	0	0	0	0	0	0	0	0	0	0	0	0
02393m6	0	0	0	0	0	0	0	0	0	0	0	0
07782m	0	0	0	0	0	0	0	0	0	4.75964	0	4.11011	0.0540832
MET1m1	0	0	0	0	0	0	0	0	0	0	0	0
MET1m2	0	0	0	0	0	0	0	0	0	0	0	0
MET1m3	0	0	0	0	0	0	0	0	0	0	0	0
MET1m4	0	0	0	0	0	0	0	0	0	0	0	0
MET1m5	0	0	0	0	0	0	0	0	0	0	0	0
MET1m6	1463.88	169.649	189.715	703.595	604.406	626.085	136.219	111.939	126.848	547.059	363.695	342.229	0.370369
06021m	75.2443	135.346	153.297	150.366	122.294	135.827	120.803	105.702	111.179	12.112	15.7642	12.0206	0.000500765	**	0.749809		0.928585		0.000638654	**
07231m	44.822	0	0	0	0	0	0	0	27.4674	0	0	0	0.576505
06778m	0	0	0	0	0	0	0	0	0	0	0	0
RWP1	124.299	68.4031	54.9029	131.703	185.433	171.68	110.111	189.835	100.638	44.1056	51.2681	64.8231	0.0168887	*	0.0495933	*	0.231942		0.614134
07221m	0	0	0	0	0	0	0	0	0	5.33413	8.2755	0	0.0699008
03836m1	0	0	0	0	0	0	0	0	0	0	4.60094	0	0.441099
03836m2	16.1224	21.4725	26.6491	27.1565	15.7529	24.3536	0	0	0	11.2375	39.992	24.0146	0.0195874	*	0.996947		0.0315201	*	0.903744
07600m	0	35.5222	18.83	0	9.16181	10.7202	0	0	0	12.1113	110.251	28.2521	0.206499
07727m	0	0	26.0409	14.8607	25.7374	16.5066	0	0	0	15.1558	18.126	18.1707	0.0698944
03244f1	50.7759	32.4825	21.7723	22.572	9.90198	23.0365	24.3401	26.26	17.763	0	0	22.572	0.0753489
03244f2	0	0	0	0	0	0	0	0	0	0	0	0
02083f1	64.4956	88.7742	51.7629	44.5549	37.0964	55.7817	21.1853	16.0294	41.0586	0	0	44.5549	0.028018	*	0.343456		0.0487465	*	0.0158787	*
02083f2	0	0	0	0	0	0	0	0	0	0	0	0
eIF1f1	80.112	99.0171	117.281	256.256	208.854	206.564	141.646	222.061	172.115	0	0	256.256	0.177016
eIF1f2	0	0	0	0	0	0	0	16.2777	14.6422	0	0	0	0.052961
PRP1f	170.204	171.161	169.399	107.499	222.093	249.272	176.423	202.786	210.755	0	0	107.499	0.0120913	*	0.897035		0.852178		0.0260428	*
05840f	91783.9	7200.55	8276.75	6904.09	7336.47	7515.77	10014.3	9040.87	7862.69	91783.9	2101.7	32.014	0.683
ALP1f1	454.303	223.612	354.814	419.05	465.304	312.951	484.278	111.972	901.901	0	0	419.05	0.377351
ALP1f2	0	0	0	0	0	0	0	0	0	0	0	0
00345f	0	0	0	0	0	0	0	0	0	0	0	0
03910f	0	0	0	0	0	0	0	0	0	0	0	0
01939f1	0	0	0	0	0	0	0	0	0	0	0	0
01939f2	0	0	0	0	0	0	0	0	0	0	0	0
PIK1f	91.6221	93.8351	66.1412	24.4327	29.8315	33.7679	22.919	39.4026	29.4642	0	0	24.4327	0.000246378	**	0.000906252	**	0.00102844	**	4.53926e-05	**
PRA1f	171.915	106.779	123.541	91.0544	80.4409	81.3614	124.398	51.0534	118.516	0	0	91.0544	0.0530055
LOG1f1	0	0	0	0	0	44.304	0	0	0	0	0	0	0.441099
LOG1f2	0	0	0	0	0	0	0	0	0	0	0	0
LOG1f3	248.058	153.07	168.35	134.655	131.446	121.487	208.167	81.7451	64.0976	0	0	134.655	0.104836
00368f1	0	35.7924	0	0	5.01495	0	0	0	0	0	0	0	0.478602
00368f2	0	0	0	0	0	0	0	0	0	0	0	0
CKK-CNB1f1	18.5223	24.5656	0	5.36125	78.119	0	38.0279	0	0	0	0	5.36125	0.671228
CKK-CNB1f2	33.4265	17.8001	41.1237	59.5818	0	71.5445	36.6641	76.645	88.5044	0	0	59.5818	0.308325
CKK-CNB1f3	0	0	0	0	0	0	0	0	0	0	0	0
07646f	69.1864	0	0	0	0	0	0	0	0	69.1864	0	0	0.595719
08677f	53.4476	49.6464	60.5123	33.6511	40.378	37.0106	35.334	50.0513	47.0369	0	0	33.6511	0.00723927	**	0.196176		0.546774		0.00354031	**
12186f	131.444	60.8124	50.5996	31.9536	26.8609	31.4051	14.8988	19.5449	20.7315	131.444	11.7415	0	0.360393
06230f	0	0	0	0	0	0	0	0	0	0	0	0
06478f	102.967	102.425	48.2772	19.9738	44.1386	46.9346	63.3778	40.8473	0	37.5012	0	10.8626	0.0544818
04234f	51.362	26.4327	41.45	32.3986	35.579	28.2731	13.0482	27.0872	39.4771	51.362	8.98627	0	0.549557
03772f	0	0	0	0	0	0	0	0	0	0	0	0
03863f	0	5.42671	0	12.5157	9.71718	0	4.73803	0	0	0	0	0	0.179358
DGK1f1	14.9428	17.2108	18.1095	16.3543	19.1748	21.2377	62.1455	16.9189	34.0862	14.9428	42.9436	0	0.390192
DGK1f2	0	0	0	0	0	0	0	0	0	0	0	0
MET1f1	209.804	334.45	321.043	187.471	205.574	219.101	196.76	134.799	128.282	209.804	273.92	0	0.24136
MET1f2	0	0	0	0	0	0	0	0	0	0	0	0
06965f	30.7614	22.3755	14.0289	16.7135	22.7255	13.3646	11.2827	18.6111	16.5773	30.7614	12.0275	0	0.729377
02393f1	72.3963	61.6079	51.6852	74.7627	75.6387	82.0081	82.4984	71.9323	73.556	72.3963	122.053	0	0.901931
02393f2	0	0	0	0	0	0	0	0	0	0	0	0
02393f3	0	0	0	0	0	0	0	0	0	0	0	0
06656f	0	0	0	0	0	0	0	0	0	0	0	0
07287f	368.377	76.9052	71.9545	60.3623	49.9377	245.418	45.1378	85.4173	32.9184	368.377	26.7177	0	0.795533
12223f1	0	0	0	0	11.1599	0	0	9.06328	25.6656	0	19.4647	0	0.506324
12223f2	0	0	0	17.2191	19.8898	0	20.84	0	0	0	7.8275	0	0.354184
SOM1f1	60.1124	12.5833	17.663	44.8178	18.9597	51.4711	21.2367	0	27.5404	60.1124	0	0	0.688228
SOM1f2	0	0	0	0	0	0	0	0	0	0	0	0
SOM1f3	18.2455	83.9156	69.3579	84.3197	105.023	57.7362	67.9098	31.5895	63.8402	18.2455	100.526	0	0.550642
SOM1f4	0	0	0	0	0	0	0	0	0	0	0	0
SOM1f5	0	0	0	0	0	0	0	14.2014	0	0	0	0	0.441099
SOM1f6	0	0	0	0	0	0	0	0	0	0	0	0
04130f	22.041	0	0	0	0	36.5981	90.9587	0	0	22.041	74.097	0	0.762244
07713f	0	0	0	0	5.38099	0	0	5.42558	0	0	0	0	0.595719
08296f	0	0	0	0	10.373	0	0	9.19322	0	0	0	0	0.594374
04970f	0	0	0	0	0	23.1827	0	9.74567	7.56999	0	0	0	0.471772
SLG1f1	0	0	0	0	0	0	0	0	29.0715	0	0	0	0.441099
SLG1f2	206.266	106.63	0	65.7615	94.3942	99.7953	59.384	89.7294	68.7965	206.266	251.647	0	0.692702
SLG1f3	0	0	0	0	0	0	0	0	75.5381	0	0	0	0.441099
SLG1f4	1367.24	563.828	96.9856	119.582	120.571	866.282	91.0848	113.37	0	1367.24	0	0	0.621064
08999f	86.7198	81.0266	90.4508	0	78.664	0	0	63.6009	0	86.7198	0	0	0.211973
06774f1	0	0	0	0	0	0	0	0	0	0	0	0
06774f2	230.354	762.96	555.369	566.02	466.493	659.806	741.273	380.043	652.138	230.354	976.565	0	0.879163
SNR1f	34.2182	60.3203	62.1916	46.4019	115.556	107.248	128.95	158.445	77.2491	34.2182	33.9021	0	0.0194403	*	0.362396		0.0588444		0.532384
07334f	19.2476	39.2401	0	34.3295	18.9766	0	10.3257	0	21.3681	19.2476	0	0	0.697523
03174f	12.0387	9.25718	12.2303	3.7384	0	0	0	0	0	12.0387	7.05394	0	0.0115204	*	0.0154349	*	0.00841525	**	0.249094
03786f	11.0062	0	0	20.2226	3.3996	0	0	0	0	11.0062	0	20.2226	0.451358
MAPKKK1f1	95.0659	74.8707	75.2916	63.6108	29.4714	66.3985	61.4813	56.9136	57.8069	95.0659	185.609	0	0.707873
MAPKKK1f2	0	91.6178	101.067	0	14.0685	97.0812	0	0	0	0	0	0	0.192699
MAPKKK1f3	0	0	0	0	22.7068	0	0	0	0	0	0	0	0.441099
MAPKKK1f4	0	0	0	0	0	0	0	0	0	0	0	0
07255f	0	0	0	0	0	0	0	0	0	0	6.3255	0	0.441099
02227f1	20.948	14.7422	17.7062	17.9451	16.8351	35.2266	19.4991	20.2454	19.2707	20.948	30.8047	0	0.860075
02227f2	0	0	0	0	16.5398	0	0	0	0	0	0	0	0.441099
ACTB1f	385.694	717.633	1555.34	1464.04	228.474	211.392	99.8605	76.2998	95.4409	385.694	0	0	0.198148
08356f	0	0	0	0	0	0	0	0	0	0	0	0
HAR1f	68.4005	32.0475	47.0173	47.7417	45.649	49.9354	44.2101	41.1483	48.6725	68.4005	91.0389	0	0.980866
08609f	0	0	0	0	0	0	0	0	0	0	0	0
10865f1	231.754	75.5865	13.8475	46.5627	35.1618	137.431	121.93	37.7025	147.202	53.7307	0	31.4796	0.531456
10865f2	0	0	0	0	0	0	0	0	0	0	0	0
08127f	399.935	8.59058	0	34.275	50.6276	11.6575	9.18247	11.5316	10.4648	399.935	14.4292	0	0.677154
07636f	10.0293	0	0	49.0012	0	0	0	0	0	10.0293	98.6817	0	0.502061
07966f	50.333	63.1315	57.8007	48.8608	61.7164	18.8741	10.7665	0	20.7221	50.333	0	0	0.0541157
02423f	0	0	0	7.1313	5.72445	0	0	0	0	0	0	0	0.0561559
00644f1	17.9153	17.1913	59.714	12.8189	5.80037	8.50992	35.202	4.10057	0	17.9153	8.81874	0	0.33165
00644f2	81.6624	0	0	9.3933	14.3882	8.96248	9.31546	14.5319	12.0832	81.6624	8.77216	0	0.835381
01940f1	17.318	16.2333	53.8817	32.9329	31.4766	32.6446	25.5752	27.9439	26.3836	17.318	19.9742	0	0.265171
01940f2	0	0	0	0	0	0	0	0	0	0	0	0
01087f1	16.6094	19.6655	0	24.1457	8.16972	10.6039	20.2876	35.3679	28.8131	16.6094	20.3374	0	0.196254
01087f2	0	0	0	0	0	0	0	0	0	0	0	0
03265f	48.0435	34.1348	10.0228	30.7382	4.39279	0	0	0	0	48.0435	18.6516	0	0.239718
06379f	8.37394	10.1402	0	20.5925	0	0	0	0	0	8.37394	10.2996	0	0.620176
07525f	0	5.97062	0	0	0	0	0	0	0	0	0	0	0.441099
03694f	17.0271	5.49472	7.89482	0	4.58496	0	0	0	0	17.0271	6.13464	0	0.144208
05479f	6.52383	0	0	0	0	0	0	0	0	6.52383	13.5442	0	0.194658
07113f	0	9.7262	0	0	0	0	0	0	0	0	0	0	0.441099
